# Supplementary material for: Modularity analysis based on predicted protein-protein interactions provides new insights into pathogenicity and cellular process of Escherichia coli O157:H7
Source: Theor Biol Med Model. 2011 Dec 22;8:47. doi: 10.1186/1742-4682-8-47 (PMC3275473; doi:10.1186/1742-4682-8-47)
Supplement: Additional file 1 — Predicted PPIs dataset. Final dataset of predicted PPIs in this study, containing 12,130 PPIs with 1652 proteins involved. [file 1742-4682-8-47-S1.TXT]

NP_308063.1	NP_308062.1
NP_308072.1	NP_308071.1
NP_308080.1	NP_308079.1
NP_308117.1	NP_308116.1
NP_308120.1	NP_308114.1
NP_308120.1	NP_308115.1
NP_308122.1	NP_308116.1
NP_308122.1	NP_308117.1
NP_308124.1	NP_308114.1
NP_308124.1	NP_308115.1
NP_308125.1	NP_308115.1
NP_308126.1	NP_308125.1
NP_308180.1	NP_308120.1
NP_308180.1	NP_308124.1
NP_308180.1	NP_308125.1
NP_308227.1	NP_308098.1
NP_308238.1	NP_308213.1
NP_308362.1	NP_308230.1
NP_308365.2	NP_308230.1
NP_308365.2	NP_308362.1
NP_308390.1	NP_308351.1
NP_308427.1	NP_308235.1
NP_308441.1	NP_308098.1
NP_308441.1	NP_308227.1
NP_308445.1	NP_308351.1
NP_308445.1	NP_308390.1
NP_308448.1	NP_308098.1
NP_308448.1	NP_308227.1
NP_308448.1	NP_308441.1
NP_308453.1	NP_308046.1
NP_308453.1	NP_308051.1
NP_308453.1	NP_308166.1
NP_308453.1	NP_308167.1
NP_308453.1	NP_308168.1
NP_308453.1	NP_308169.1
NP_308453.1	NP_308172.1
NP_308474.1	NP_308359.1
NP_308474.1	NP_308431.2
NP_308474.1	NP_308437.1
NP_308489.1	NP_308280.1
NP_308500.1	NP_308230.1
NP_308500.1	NP_308362.1
NP_308500.1	NP_308365.2
NP_308505.2	NP_308426.1
NP_308518.1	NP_308066.1
NP_308519.1	NP_308066.1
NP_308519.1	NP_308518.1
NP_308543.1	NP_308542.1
NP_308550.1	NP_308213.1
NP_308550.1	NP_308238.1
NP_308556.1	NP_308474.1
NP_308567.1	NP_308542.1
NP_308567.1	NP_308543.1
NP_308571.1	NP_308542.1
NP_308571.1	NP_308543.1
NP_308571.1	NP_308567.1
NP_308594.1	NP_308428.1
NP_308614.1	NP_308553.1
NP_308619.2	NP_308453.1
NP_308622.1	NP_308453.1
NP_308623.1	NP_308453.1
NP_308624.1	NP_308351.1
NP_308624.1	NP_308390.1
NP_308624.1	NP_308445.1
NP_308636.1	NP_308359.1
NP_308636.1	NP_308431.2
NP_308636.1	NP_308437.1
NP_308636.1	NP_308556.1
NP_308637.1	NP_308542.1
NP_308637.1	NP_308543.1
NP_308637.1	NP_308567.1
NP_308637.1	NP_308571.1
NP_308639.1	NP_308542.1
NP_308639.1	NP_308543.1
NP_308639.1	NP_308567.1
NP_308639.1	NP_308571.1
NP_308639.1	NP_308637.1
NP_308640.1	NP_308543.1
NP_308640.1	NP_308567.1
NP_308640.1	NP_308571.1
NP_308640.1	NP_308637.1
NP_308640.1	NP_308639.1
NP_308642.1	NP_308545.1
NP_308651.1	NP_308474.1
NP_308651.1	NP_308636.1
NP_308652.1	NP_308474.1
NP_308652.1	NP_308636.1
NP_308661.1	NP_308652.1
NP_308663.1	NP_308524.1
NP_308684.2	NP_308055.1
NP_308697.1	NP_308046.1
NP_308697.1	NP_308051.1
NP_308697.1	NP_308166.1
NP_308697.1	NP_308167.1
NP_308697.1	NP_308168.1
NP_308697.1	NP_308169.1
NP_308697.1	NP_308172.1
NP_308697.1	NP_308619.2
NP_308697.1	NP_308622.1
NP_308697.1	NP_308623.1
NP_308698.1	NP_308115.1
NP_308698.1	NP_308120.1
NP_308698.1	NP_308124.1
NP_308698.1	NP_308180.1
NP_308699.1	NP_308114.1
NP_308699.1	NP_308115.1
NP_308699.1	NP_308180.1
NP_308699.1	NP_308698.1
NP_308700.1	NP_308120.1
NP_308700.1	NP_308124.1
NP_308700.1	NP_308125.1
NP_308700.1	NP_308698.1
NP_308700.1	NP_308699.1
NP_308705.1	NP_308213.1
NP_308705.1	NP_308550.1
NP_308719.1	NP_308098.1
NP_308719.1	NP_308227.1
NP_308719.1	NP_308441.1
NP_308719.1	NP_308448.1
NP_308720.1	NP_308098.1
NP_308720.1	NP_308227.1
NP_308720.1	NP_308441.1
NP_308720.1	NP_308448.1
NP_308720.1	NP_308719.1
NP_308721.1	NP_308694.2
NP_308736.1	NP_308094.1
NP_308736.1	NP_308423.1
NP_308744.1	NP_308474.1
NP_308744.1	NP_308636.1
NP_308768.1	NP_308453.1
NP_308768.1	NP_308697.1
NP_308771.1	NP_308453.1
NP_308771.1	NP_308697.1
NP_308772.1	NP_308413.1
NP_308773.1	NP_308372.1
NP_308774.1	NP_308372.1
NP_308775.1	NP_308372.1
NP_308776.1	NP_308773.1
NP_308776.1	NP_308774.1
NP_308776.1	NP_308775.1
NP_308781.1	NP_308780.1
NP_308798.1	NP_308524.1
NP_308798.1	NP_308663.1
NP_308800.1	NP_308799.1
NP_308801.1	NP_308799.1
NP_308801.1	NP_308800.1
NP_308802.1	NP_308284.1
NP_308803.1	NP_308802.1
NP_308818.1	NP_308694.2
NP_308818.1	NP_308721.1
NP_308819.1	NP_308098.1
NP_308819.1	NP_308227.1
NP_308819.1	NP_308441.1
NP_308819.1	NP_308448.1
NP_308819.1	NP_308719.1
NP_308819.1	NP_308720.1
NP_308823.2	NP_308694.2
NP_308823.2	NP_308721.1
NP_308823.2	NP_308818.1
NP_308900.1	NP_308542.1
NP_308900.1	NP_308543.1
NP_308900.1	NP_308567.1
NP_308900.1	NP_308571.1
NP_308900.1	NP_308637.1
NP_308900.1	NP_308639.1
NP_308900.1	NP_308640.1
NP_308913.1	NP_308545.1
NP_308913.1	NP_308642.1
NP_308915.1	NP_308098.1
NP_308915.1	NP_308227.1
NP_308915.1	NP_308441.1
NP_308915.1	NP_308448.1
NP_308915.1	NP_308719.1
NP_308915.1	NP_308720.1
NP_308915.1	NP_308819.1
NP_308916.1	NP_308694.2
NP_308916.1	NP_308721.1
NP_308916.1	NP_308818.1
NP_308916.1	NP_308823.2
NP_308930.2	NP_308035.1
NP_308931.1	NP_308041.1
NP_308937.1	NP_308098.1
NP_308937.1	NP_308227.1
NP_308937.1	NP_308441.1
NP_308937.1	NP_308448.1
NP_308937.1	NP_308719.1
NP_308937.1	NP_308720.1
NP_308937.1	NP_308819.1
NP_308937.1	NP_308915.1
NP_308938.1	NP_308098.1
NP_308938.1	NP_308227.1
NP_308938.1	NP_308441.1
NP_308938.1	NP_308448.1
NP_308938.1	NP_308719.1
NP_308938.1	NP_308720.1
NP_308938.1	NP_308819.1
NP_308938.1	NP_308915.1
NP_308938.1	NP_308937.1
NP_308958.1	NP_308643.1
NP_308963.1	NP_308098.1
NP_308963.1	NP_308227.1
NP_308963.1	NP_308441.1
NP_308963.1	NP_308448.1
NP_308963.1	NP_308719.1
NP_308963.1	NP_308720.1
NP_308963.1	NP_308819.1
NP_308963.1	NP_308915.1
NP_308963.1	NP_308937.1
NP_308963.1	NP_308938.1
NP_308964.1	NP_308098.1
NP_308964.1	NP_308227.1
NP_308964.1	NP_308441.1
NP_308964.1	NP_308448.1
NP_308964.1	NP_308719.1
NP_308964.1	NP_308720.1
NP_308964.1	NP_308819.1
NP_308964.1	NP_308915.1
NP_308964.1	NP_308937.1
NP_308964.1	NP_308938.1
NP_308964.1	NP_308963.1
NP_308971.1	NP_308098.1
NP_308971.1	NP_308227.1
NP_308971.1	NP_308441.1
NP_308971.1	NP_308448.1
NP_308971.1	NP_308719.1
NP_308971.1	NP_308720.1
NP_308971.1	NP_308819.1
NP_308971.1	NP_308915.1
NP_308971.1	NP_308937.1
NP_308971.1	NP_308938.1
NP_308971.1	NP_308963.1
NP_308971.1	NP_308964.1
NP_308972.1	NP_308098.1
NP_308972.1	NP_308227.1
NP_308972.1	NP_308441.1
NP_308972.1	NP_308448.1
NP_308972.1	NP_308719.1
NP_308972.1	NP_308720.1
NP_308972.1	NP_308819.1
NP_308972.1	NP_308915.1
NP_308972.1	NP_308937.1
NP_308972.1	NP_308938.1
NP_308972.1	NP_308963.1
NP_308972.1	NP_308964.1
NP_308972.1	NP_308971.1
NP_308979.1	NP_308814.2
NP_308990.1	NP_308814.2
NP_308991.2	NP_308542.1
NP_308991.2	NP_308543.1
NP_308991.2	NP_308567.1
NP_308991.2	NP_308571.1
NP_308991.2	NP_308637.1
NP_308991.2	NP_308639.1
NP_308991.2	NP_308640.1
NP_308991.2	NP_308900.1
NP_308995.1	NP_308066.1
NP_308995.1	NP_308518.1
NP_308995.1	NP_308994.1
NP_309001.1	NP_308528.2
NP_309002.1	NP_308126.1
NP_309002.1	NP_308145.1
NP_309002.1	NP_308501.1
NP_309004.1	NP_308550.1
NP_309009.1	NP_308661.1
NP_309023.2	NP_308235.1
NP_309023.2	NP_308427.1
NP_309028.1	NP_308386.2
NP_309028.1	NP_308544.1
NP_309028.1	NP_308901.1
NP_309028.1	NP_308953.1
NP_309033.1	NP_309032.1
NP_309034.1	NP_308652.1
NP_309034.1	NP_308661.1
NP_309034.1	NP_309032.1
NP_309034.1	NP_309033.1
NP_309037.1	NP_308235.1
NP_309037.1	NP_308427.1
NP_309037.1	NP_309023.2
NP_309044.1	NP_308098.1
NP_309044.1	NP_308227.1
NP_309044.1	NP_308441.1
NP_309044.1	NP_308448.1
NP_309044.1	NP_308719.1
NP_309044.1	NP_308720.1
NP_309044.1	NP_308819.1
NP_309044.1	NP_308915.1
NP_309044.1	NP_308937.1
NP_309044.1	NP_308938.1
NP_309044.1	NP_308963.1
NP_309044.1	NP_308964.1
NP_309044.1	NP_308971.1
NP_309044.1	NP_308972.1
NP_309048.1	NP_308453.1
NP_309048.1	NP_308697.1
NP_309052.1	NP_308453.1
NP_309052.1	NP_308697.1
NP_309053.1	NP_308453.1
NP_309053.1	NP_308697.1
NP_309054.1	NP_308453.1
NP_309054.1	NP_308697.1
NP_309068.1	NP_308802.1
NP_309069.1	NP_308520.1
NP_309094.1	NP_308280.1
NP_309164.1	NP_308653.1
NP_309233.1	NP_309232.1
NP_309281.1	NP_308643.1
NP_309281.1	NP_308958.1
NP_309282.1	NP_308474.1
NP_309282.1	NP_308636.1
NP_309284.2	NP_308661.1
NP_309284.2	NP_309009.1
NP_309285.2	NP_309045.1
NP_309286.1	NP_309028.1
NP_309293.1	NP_308725.1
NP_309304.1	NP_308453.1
NP_309304.1	NP_308697.1
NP_309307.1	NP_308453.1
NP_309307.1	NP_308697.1
NP_309313.1	NP_308209.1
NP_309314.2	NP_308652.1
NP_309314.2	NP_308661.1
NP_309314.2	NP_309034.1
NP_309350.1	NP_309349.1
NP_309351.1	NP_309349.1
NP_309351.1	NP_309350.1
NP_309438.1	NP_308238.1
NP_309438.1	NP_308550.1
NP_309438.1	NP_308705.1
NP_309439.1	NP_309180.1
NP_309444.1	NP_308351.1
NP_309444.1	NP_308390.1
NP_309444.1	NP_308445.1
NP_309444.1	NP_308624.1
NP_309449.1	NP_308453.1
NP_309449.1	NP_308697.1
NP_309473.1	NP_308812.1
NP_309496.1	NP_308652.1
NP_309496.1	NP_308661.1
NP_309496.1	NP_309314.2
NP_309499.1	NP_308652.1
NP_309499.1	NP_308661.1
NP_309499.1	NP_309034.1
NP_309499.1	NP_309314.2
NP_309499.1	NP_309496.1
NP_309500.1	NP_308652.1
NP_309500.1	NP_308661.1
NP_309500.1	NP_309314.2
NP_309500.1	NP_309499.1
NP_309504.1	NP_308213.1
NP_309504.1	NP_308550.1
NP_309504.1	NP_308705.1
NP_309504.1	NP_309004.1
NP_309504.1	NP_309438.1
NP_309506.1	NP_308736.1
NP_309516.2	NP_309028.1
NP_309527.1	NP_308098.1
NP_309527.1	NP_308227.1
NP_309527.1	NP_308441.1
NP_309527.1	NP_308448.1
NP_309527.1	NP_308719.1
NP_309527.1	NP_308720.1
NP_309527.1	NP_308819.1
NP_309527.1	NP_308915.1
NP_309527.1	NP_308937.1
NP_309527.1	NP_308938.1
NP_309527.1	NP_308963.1
NP_309527.1	NP_308964.1
NP_309527.1	NP_308971.1
NP_309527.1	NP_308972.1
NP_309527.1	NP_309044.1
NP_309550.1	NP_309110.1
NP_309597.1	NP_308098.1
NP_309597.1	NP_308227.1
NP_309597.1	NP_308441.1
NP_309597.1	NP_308448.1
NP_309597.1	NP_308719.1
NP_309597.1	NP_308720.1
NP_309597.1	NP_308819.1
NP_309597.1	NP_308915.1
NP_309597.1	NP_308937.1
NP_309597.1	NP_308938.1
NP_309597.1	NP_308963.1
NP_309597.1	NP_308964.1
NP_309597.1	NP_308971.1
NP_309597.1	NP_308972.1
NP_309597.1	NP_309044.1
NP_309597.1	NP_309527.1
NP_309628.1	NP_308636.1
NP_309646.1	NP_309110.1
NP_309646.1	NP_309550.1
NP_309689.1	NP_308474.1
NP_309689.1	NP_308636.1
NP_309697.1	NP_308126.1
NP_309697.1	NP_309086.1
NP_309697.1	NP_309696.1
NP_309721.1	NP_308140.1
NP_309742.1	NP_308185.1
NP_309742.1	NP_308879.1
NP_309742.1	NP_309019.1
NP_309753.1	NP_308351.1
NP_309753.1	NP_308390.1
NP_309753.1	NP_308445.1
NP_309753.1	NP_308624.1
NP_309753.1	NP_309444.1
NP_309771.1	NP_308098.1
NP_309771.1	NP_308227.1
NP_309771.1	NP_308441.1
NP_309771.1	NP_308448.1
NP_309771.1	NP_308719.1
NP_309771.1	NP_308720.1
NP_309771.1	NP_308819.1
NP_309771.1	NP_308915.1
NP_309771.1	NP_308937.1
NP_309771.1	NP_308938.1
NP_309771.1	NP_308963.1
NP_309771.1	NP_308964.1
NP_309771.1	NP_308971.1
NP_309771.1	NP_308972.1
NP_309771.1	NP_309044.1
NP_309771.1	NP_309527.1
NP_309771.1	NP_309597.1
NP_309772.1	NP_308098.1
NP_309772.1	NP_308227.1
NP_309772.1	NP_308441.1
NP_309772.1	NP_308448.1
NP_309772.1	NP_308719.1
NP_309772.1	NP_308720.1
NP_309772.1	NP_308819.1
NP_309772.1	NP_308915.1
NP_309772.1	NP_308937.1
NP_309772.1	NP_308938.1
NP_309772.1	NP_308963.1
NP_309772.1	NP_308964.1
NP_309772.1	NP_308971.1
NP_309772.1	NP_308972.1
NP_309772.1	NP_309044.1
NP_309772.1	NP_309527.1
NP_309772.1	NP_309597.1
NP_309772.1	NP_309771.1
NP_309780.1	NP_308524.1
NP_309780.1	NP_308663.1
NP_309780.1	NP_308798.1
NP_309788.1	NP_309697.1
NP_309799.1	NP_308694.2
NP_309799.1	NP_308721.1
NP_309799.1	NP_308818.1
NP_309799.1	NP_308823.2
NP_309799.1	NP_308916.1
NP_309804.1	NP_309110.1
NP_309804.1	NP_309550.1
NP_309804.1	NP_309646.1
NP_309862.1	NP_308905.1
NP_309865.1	NP_308238.1
NP_309865.1	NP_308550.1
NP_309865.1	NP_308705.1
NP_309865.1	NP_309504.1
NP_309874.1	NP_308694.2
NP_309874.1	NP_308721.1
NP_309874.1	NP_308818.1
NP_309874.1	NP_308823.2
NP_309874.1	NP_308916.1
NP_309874.1	NP_309799.1
NP_309886.1	NP_308105.1
NP_309889.1	NP_309028.1
NP_309890.1	NP_308542.1
NP_309890.1	NP_308543.1
NP_309890.1	NP_308567.1
NP_309890.1	NP_308571.1
NP_309890.1	NP_308637.1
NP_309890.1	NP_308639.1
NP_309890.1	NP_308640.1
NP_309890.1	NP_308900.1
NP_309890.1	NP_308991.2
NP_309891.1	NP_308543.1
NP_309891.1	NP_308567.1
NP_309891.1	NP_308571.1
NP_309891.1	NP_308637.1
NP_309891.1	NP_308639.1
NP_309891.1	NP_308900.1
NP_309891.1	NP_308991.2
NP_309891.1	NP_309890.1
NP_309892.1	NP_308542.1
NP_309892.1	NP_308543.1
NP_309892.1	NP_308567.1
NP_309892.1	NP_308571.1
NP_309892.1	NP_308637.1
NP_309892.1	NP_308639.1
NP_309892.1	NP_308640.1
NP_309892.1	NP_308900.1
NP_309892.1	NP_308991.2
NP_309892.1	NP_309890.1
NP_309892.1	NP_309891.1
NP_309896.1	NP_308098.1
NP_309896.1	NP_308227.1
NP_309896.1	NP_308441.1
NP_309896.1	NP_308448.1
NP_309896.1	NP_308719.1
NP_309896.1	NP_308720.1
NP_309896.1	NP_308819.1
NP_309896.1	NP_308915.1
NP_309896.1	NP_308937.1
NP_309896.1	NP_308938.1
NP_309896.1	NP_308963.1
NP_309896.1	NP_308964.1
NP_309896.1	NP_308971.1
NP_309896.1	NP_308972.1
NP_309896.1	NP_309044.1
NP_309896.1	NP_309527.1
NP_309896.1	NP_309597.1
NP_309896.1	NP_309771.1
NP_309896.1	NP_309772.1
NP_309897.1	NP_308098.1
NP_309897.1	NP_308227.1
NP_309897.1	NP_308441.1
NP_309897.1	NP_308448.1
NP_309897.1	NP_308719.1
NP_309897.1	NP_308720.1
NP_309897.1	NP_308819.1
NP_309897.1	NP_308915.1
NP_309897.1	NP_308937.1
NP_309897.1	NP_308938.1
NP_309897.1	NP_308963.1
NP_309897.1	NP_308964.1
NP_309897.1	NP_308971.1
NP_309897.1	NP_308972.1
NP_309897.1	NP_309044.1
NP_309897.1	NP_309527.1
NP_309897.1	NP_309597.1
NP_309897.1	NP_309771.1
NP_309897.1	NP_309772.1
NP_309897.1	NP_309896.1
NP_309906.1	NP_309742.1
NP_309909.1	NP_309908.1
NP_309910.1	NP_309908.1
NP_309917.1	NP_308098.1
NP_309917.1	NP_308227.1
NP_309917.1	NP_308441.1
NP_309917.1	NP_308448.1
NP_309917.1	NP_308719.1
NP_309917.1	NP_308720.1
NP_309917.1	NP_308819.1
NP_309917.1	NP_308915.1
NP_309917.1	NP_308937.1
NP_309917.1	NP_308938.1
NP_309917.1	NP_308963.1
NP_309917.1	NP_308964.1
NP_309917.1	NP_308971.1
NP_309917.1	NP_308972.1
NP_309917.1	NP_309044.1
NP_309917.1	NP_309527.1
NP_309917.1	NP_309597.1
NP_309917.1	NP_309771.1
NP_309917.1	NP_309772.1
NP_309917.1	NP_309896.1
NP_309917.1	NP_309897.1
NP_309918.1	NP_308098.1
NP_309918.1	NP_308227.1
NP_309918.1	NP_308441.1
NP_309918.1	NP_308448.1
NP_309918.1	NP_308719.1
NP_309918.1	NP_308720.1
NP_309918.1	NP_308819.1
NP_309918.1	NP_308915.1
NP_309918.1	NP_308937.1
NP_309918.1	NP_308938.1
NP_309918.1	NP_308963.1
NP_309918.1	NP_308964.1
NP_309918.1	NP_308971.1
NP_309918.1	NP_308972.1
NP_309918.1	NP_309044.1
NP_309918.1	NP_309527.1
NP_309918.1	NP_309597.1
NP_309918.1	NP_309771.1
NP_309918.1	NP_309772.1
NP_309918.1	NP_309896.1
NP_309918.1	NP_309897.1
NP_309918.1	NP_309917.1
NP_309921.1	NP_308812.1
NP_309936.1	NP_308474.1
NP_309936.1	NP_308636.1
NP_309939.1	NP_308545.1
NP_309939.1	NP_308642.1
NP_309939.1	NP_308913.1
NP_309950.1	NP_308694.2
NP_309950.1	NP_308721.1
NP_309950.1	NP_308818.1
NP_309950.1	NP_308823.2
NP_309950.1	NP_308916.1
NP_309950.1	NP_309799.1
NP_309950.1	NP_309874.1
NP_309958.1	NP_308429.1
NP_309958.1	NP_308727.1
NP_310027.1	NP_309002.1
NP_310035.1	NP_308230.1
NP_310035.1	NP_308362.1
NP_310035.1	NP_308365.2
NP_310035.1	NP_308500.1
NP_310039.1	NP_308474.1
NP_310039.1	NP_308636.1
NP_310054.2	NP_308694.2
NP_310054.2	NP_308721.1
NP_310054.2	NP_308818.1
NP_310054.2	NP_308823.2
NP_310054.2	NP_308916.1
NP_310054.2	NP_309799.1
NP_310054.2	NP_309874.1
NP_310054.2	NP_309950.1
NP_310073.1	NP_308098.1
NP_310073.1	NP_308227.1
NP_310073.1	NP_308441.1
NP_310073.1	NP_308448.1
NP_310073.1	NP_308719.1
NP_310073.1	NP_308720.1
NP_310073.1	NP_308819.1
NP_310073.1	NP_308915.1
NP_310073.1	NP_308937.1
NP_310073.1	NP_308938.1
NP_310073.1	NP_308963.1
NP_310073.1	NP_308964.1
NP_310073.1	NP_308971.1
NP_310073.1	NP_308972.1
NP_310073.1	NP_309044.1
NP_310073.1	NP_309527.1
NP_310073.1	NP_309597.1
NP_310073.1	NP_309771.1
NP_310073.1	NP_309772.1
NP_310073.1	NP_309896.1
NP_310073.1	NP_309897.1
NP_310073.1	NP_309917.1
NP_310073.1	NP_309918.1
NP_310074.1	NP_308098.1
NP_310074.1	NP_308227.1
NP_310074.1	NP_308441.1
NP_310074.1	NP_308448.1
NP_310074.1	NP_308719.1
NP_310074.1	NP_308720.1
NP_310074.1	NP_308819.1
NP_310074.1	NP_308915.1
NP_310074.1	NP_308937.1
NP_310074.1	NP_308938.1
NP_310074.1	NP_308963.1
NP_310074.1	NP_308964.1
NP_310074.1	NP_308971.1
NP_310074.1	NP_308972.1
NP_310074.1	NP_309044.1
NP_310074.1	NP_309527.1
NP_310074.1	NP_309597.1
NP_310074.1	NP_309771.1
NP_310074.1	NP_309772.1
NP_310074.1	NP_309896.1
NP_310074.1	NP_309897.1
NP_310074.1	NP_309917.1
NP_310074.1	NP_309918.1
NP_310074.1	NP_310073.1
NP_310081.2	NP_308144.1
NP_310116.1	NP_308098.1
NP_310116.1	NP_308227.1
NP_310116.1	NP_308441.1
NP_310116.1	NP_308448.1
NP_310116.1	NP_308719.1
NP_310116.1	NP_308720.1
NP_310116.1	NP_308819.1
NP_310116.1	NP_308915.1
NP_310116.1	NP_308937.1
NP_310116.1	NP_308938.1
NP_310116.1	NP_308963.1
NP_310116.1	NP_308964.1
NP_310116.1	NP_308971.1
NP_310116.1	NP_308972.1
NP_310116.1	NP_309044.1
NP_310116.1	NP_309527.1
NP_310116.1	NP_309597.1
NP_310116.1	NP_309771.1
NP_310116.1	NP_309772.1
NP_310116.1	NP_309896.1
NP_310116.1	NP_309897.1
NP_310116.1	NP_309917.1
NP_310116.1	NP_309918.1
NP_310116.1	NP_310073.1
NP_310116.1	NP_310074.1
NP_310117.1	NP_308098.1
NP_310117.1	NP_308227.1
NP_310117.1	NP_308441.1
NP_310117.1	NP_308448.1
NP_310117.1	NP_308719.1
NP_310117.1	NP_308720.1
NP_310117.1	NP_308819.1
NP_310117.1	NP_308915.1
NP_310117.1	NP_308937.1
NP_310117.1	NP_308938.1
NP_310117.1	NP_308963.1
NP_310117.1	NP_308964.1
NP_310117.1	NP_308971.1
NP_310117.1	NP_308972.1
NP_310117.1	NP_309044.1
NP_310117.1	NP_309527.1
NP_310117.1	NP_309597.1
NP_310117.1	NP_309771.1
NP_310117.1	NP_309772.1
NP_310117.1	NP_309896.1
NP_310117.1	NP_309897.1
NP_310117.1	NP_309917.1
NP_310117.1	NP_309918.1
NP_310117.1	NP_310073.1
NP_310117.1	NP_310074.1
NP_310117.1	NP_310116.1
NP_310134.1	NP_308453.1
NP_310134.1	NP_308697.1
NP_310135.1	NP_308453.1
NP_310135.1	NP_308697.1
NP_310136.1	NP_308453.1
NP_310136.1	NP_308697.1
NP_310140.1	NP_308453.1
NP_310140.1	NP_308697.1
NP_310145.2	NP_308094.1
NP_310145.2	NP_308736.1
NP_310158.1	NP_308046.1
NP_310158.1	NP_308051.1
NP_310158.1	NP_308166.1
NP_310158.1	NP_308167.1
NP_310158.1	NP_308168.1
NP_310158.1	NP_308169.1
NP_310158.1	NP_308172.1
NP_310158.1	NP_308619.2
NP_310158.1	NP_308622.1
NP_310158.1	NP_308623.1
NP_310158.1	NP_308768.1
NP_310158.1	NP_308771.1
NP_310158.1	NP_309048.1
NP_310158.1	NP_309052.1
NP_310158.1	NP_309053.1
NP_310158.1	NP_309054.1
NP_310158.1	NP_309304.1
NP_310158.1	NP_309307.1
NP_310158.1	NP_309449.1
NP_310158.1	NP_310134.1
NP_310158.1	NP_310135.1
NP_310158.1	NP_310136.1
NP_310158.1	NP_310140.1
NP_310164.2	NP_308733.1
NP_310170.1	NP_308426.1
NP_310170.1	NP_308505.2
NP_310176.1	NP_308144.1
NP_310176.1	NP_310081.2
NP_310221.1	NP_309110.1
NP_310221.1	NP_309550.1
NP_310221.1	NP_309646.1
NP_310221.1	NP_309804.1
NP_310241.1	NP_309697.1
NP_310243.1	NP_309961.1
NP_310295.1	NP_309110.1
NP_310295.1	NP_309550.1
NP_310295.1	NP_309646.1
NP_310295.1	NP_309804.1
NP_310295.1	NP_310221.1
NP_310308.1	NP_308280.1
NP_310311.1	NP_309697.1
NP_310324.1	NP_309180.1
NP_310324.1	NP_309439.1
NP_310332.1	NP_309641.1
NP_310333.1	NP_309641.1
NP_310333.1	NP_310332.1
NP_310343.1	NP_309217.1
NP_310353.1	NP_309028.1
NP_310359.2	NP_308812.1
NP_310365.1	NP_308773.1
NP_310365.1	NP_308774.1
NP_310365.1	NP_308775.1
NP_310378.1	NP_308733.1
NP_310378.1	NP_310164.2
NP_310380.2	NP_308542.1
NP_310380.2	NP_308543.1
NP_310380.2	NP_308567.1
NP_310380.2	NP_308571.1
NP_310380.2	NP_308637.1
NP_310380.2	NP_308639.1
NP_310380.2	NP_308640.1
NP_310380.2	NP_308900.1
NP_310380.2	NP_308991.2
NP_310380.2	NP_309890.1
NP_310380.2	NP_309891.1
NP_310380.2	NP_309892.1
NP_310383.1	NP_308230.1
NP_310383.1	NP_308362.1
NP_310383.1	NP_308365.2
NP_310383.1	NP_308500.1
NP_310383.1	NP_310035.1
NP_310385.1	NP_309028.1
NP_310390.1	NP_308516.2
NP_310395.1	NP_308694.2
NP_310395.1	NP_308721.1
NP_310395.1	NP_308818.1
NP_310395.1	NP_308823.2
NP_310395.1	NP_308916.1
NP_310395.1	NP_309799.1
NP_310395.1	NP_309874.1
NP_310395.1	NP_309950.1
NP_310395.1	NP_310054.2
NP_310414.1	NP_310413.1
NP_310416.1	NP_310415.1
NP_310417.2	NP_310415.1
NP_310417.2	NP_310416.1
NP_310420.1	NP_308524.1
NP_310420.1	NP_308663.1
NP_310420.1	NP_308798.1
NP_310420.1	NP_309780.1
NP_310421.1	NP_308773.1
NP_310421.1	NP_308774.1
NP_310421.1	NP_308775.1
NP_310426.1	NP_309019.1
NP_310431.1	NP_308072.1
NP_310432.1	NP_308071.1
NP_310432.1	NP_310431.1
NP_310436.1	NP_308145.1
NP_310436.1	NP_308501.1
NP_310436.1	NP_310027.1
NP_310446.1	NP_309022.1
NP_310448.1	NP_310447.1
NP_310452.1	NP_308105.1
NP_310468.1	NP_309600.2
NP_310471.1	NP_308968.1
NP_310481.1	NP_309742.1
NP_310487.1	NP_308694.2
NP_310487.1	NP_308721.1
NP_310487.1	NP_308818.1
NP_310487.1	NP_308823.2
NP_310487.1	NP_308916.1
NP_310487.1	NP_309799.1
NP_310487.1	NP_309874.1
NP_310487.1	NP_309950.1
NP_310487.1	NP_310054.2
NP_310487.1	NP_310395.1
NP_310488.2	NP_308098.1
NP_310488.2	NP_308227.1
NP_310488.2	NP_308441.1
NP_310488.2	NP_308448.1
NP_310488.2	NP_308719.1
NP_310488.2	NP_308720.1
NP_310488.2	NP_308819.1
NP_310488.2	NP_308915.1
NP_310488.2	NP_308937.1
NP_310488.2	NP_308938.1
NP_310488.2	NP_308963.1
NP_310488.2	NP_308964.1
NP_310488.2	NP_308971.1
NP_310488.2	NP_308972.1
NP_310488.2	NP_309044.1
NP_310488.2	NP_309527.1
NP_310488.2	NP_309597.1
NP_310488.2	NP_309771.1
NP_310488.2	NP_309772.1
NP_310488.2	NP_309896.1
NP_310488.2	NP_309897.1
NP_310488.2	NP_309917.1
NP_310488.2	NP_309918.1
NP_310488.2	NP_310073.1
NP_310488.2	NP_310074.1
NP_310488.2	NP_310116.1
NP_310488.2	NP_310117.1
NP_310491.1	NP_310037.2
NP_310496.1	NP_309614.1
NP_310496.1	NP_309873.1
NP_310498.1	NP_308643.1
NP_310498.1	NP_308958.1
NP_310498.1	NP_309281.1
NP_310502.1	NP_308661.1
NP_310502.1	NP_309009.1
NP_310502.1	NP_309284.2
NP_310507.1	NP_308230.1
NP_310507.1	NP_308362.1
NP_310507.1	NP_308365.2
NP_310507.1	NP_308500.1
NP_310507.1	NP_310035.1
NP_310507.1	NP_310383.1
NP_310510.1	NP_310398.1
NP_310517.1	NP_308230.1
NP_310517.1	NP_308362.1
NP_310517.1	NP_308365.2
NP_310517.1	NP_308500.1
NP_310517.1	NP_310035.1
NP_310517.1	NP_310383.1
NP_310517.1	NP_310507.1
NP_310530.1	NP_308385.1
NP_310530.1	NP_309732.2
NP_310530.1	NP_309904.1
NP_310530.1	NP_310048.1
NP_310530.1	NP_310075.1
NP_310530.1	NP_310159.1
NP_310530.1	NP_310479.1
NP_310535.2	NP_308694.2
NP_310535.2	NP_308721.1
NP_310535.2	NP_308818.1
NP_310535.2	NP_308823.2
NP_310535.2	NP_308916.1
NP_310535.2	NP_309799.1
NP_310535.2	NP_309874.1
NP_310535.2	NP_309950.1
NP_310535.2	NP_310054.2
NP_310535.2	NP_310395.1
NP_310535.2	NP_310487.1
NP_310548.1	NP_309862.1
NP_310564.1	NP_308428.1
NP_310564.1	NP_308594.1
NP_310566.1	NP_309742.1
NP_310566.1	NP_310426.1
NP_310569.2	NP_308385.1
NP_310569.2	NP_309732.2
NP_310569.2	NP_309904.1
NP_310569.2	NP_310048.1
NP_310569.2	NP_310075.1
NP_310569.2	NP_310159.1
NP_310569.2	NP_310479.1
NP_310569.2	NP_310530.1
NP_310582.1	NP_308474.1
NP_310582.1	NP_308636.1
NP_310597.1	NP_309504.1
NP_310598.1	NP_309504.1
NP_310598.1	NP_310597.1
NP_310604.1	NP_308661.1
NP_310604.1	NP_309009.1
NP_310604.1	NP_309284.2
NP_310604.1	NP_310502.1
NP_310618.1	NP_310515.1
NP_310621.1	NP_310053.1
NP_310622.1	NP_310053.1
NP_310622.1	NP_310621.1
NP_310623.1	NP_310053.1
NP_310623.1	NP_310621.1
NP_310623.1	NP_310622.1
NP_310625.1	NP_310618.1
NP_310625.1	NP_310624.1
NP_310626.1	NP_308802.1
NP_310632.1	NP_310631.1
NP_310677.1	NP_310037.2
NP_310677.1	NP_310491.1
NP_310678.2	NP_308884.1
NP_310679.1	NP_308351.1
NP_310679.1	NP_308390.1
NP_310679.1	NP_308445.1
NP_310679.1	NP_308624.1
NP_310679.1	NP_309444.1
NP_310679.1	NP_309753.1
NP_310681.1	NP_308351.1
NP_310681.1	NP_308390.1
NP_310681.1	NP_308445.1
NP_310681.1	NP_308624.1
NP_310681.1	NP_309444.1
NP_310681.1	NP_309753.1
NP_310681.1	NP_310679.1
NP_310683.1	NP_308098.1
NP_310683.1	NP_308227.1
NP_310683.1	NP_308441.1
NP_310683.1	NP_308448.1
NP_310683.1	NP_308719.1
NP_310683.1	NP_308720.1
NP_310683.1	NP_308819.1
NP_310683.1	NP_308915.1
NP_310683.1	NP_308937.1
NP_310683.1	NP_308938.1
NP_310683.1	NP_308963.1
NP_310683.1	NP_308964.1
NP_310683.1	NP_308971.1
NP_310683.1	NP_308972.1
NP_310683.1	NP_309044.1
NP_310683.1	NP_309527.1
NP_310683.1	NP_309597.1
NP_310683.1	NP_309771.1
NP_310683.1	NP_309772.1
NP_310683.1	NP_309896.1
NP_310683.1	NP_309897.1
NP_310683.1	NP_309917.1
NP_310683.1	NP_309918.1
NP_310683.1	NP_310073.1
NP_310683.1	NP_310074.1
NP_310683.1	NP_310116.1
NP_310683.1	NP_310117.1
NP_310683.1	NP_310488.2
NP_310717.1	NP_308351.1
NP_310717.1	NP_308390.1
NP_310717.1	NP_308445.1
NP_310717.1	NP_308624.1
NP_310717.1	NP_309444.1
NP_310717.1	NP_309753.1
NP_310717.1	NP_310679.1
NP_310717.1	NP_310681.1
NP_310732.1	NP_308426.1
NP_310732.1	NP_308505.2
NP_310732.1	NP_310170.1
NP_310734.1	NP_308359.1
NP_310734.1	NP_308431.2
NP_310734.1	NP_308437.1
NP_310734.1	NP_308556.1
NP_310734.1	NP_308651.1
NP_310734.1	NP_308652.1
NP_310734.1	NP_308744.1
NP_310734.1	NP_309282.1
NP_310734.1	NP_309689.1
NP_310734.1	NP_309936.1
NP_310734.1	NP_310039.1
NP_310734.1	NP_310582.1
NP_310778.1	NP_309110.1
NP_310778.1	NP_309550.1
NP_310778.1	NP_309646.1
NP_310778.1	NP_309804.1
NP_310778.1	NP_310221.1
NP_310778.1	NP_310295.1
NP_310795.1	NP_309697.1
NP_310844.2	NP_308694.2
NP_310844.2	NP_308721.1
NP_310844.2	NP_308818.1
NP_310844.2	NP_308823.2
NP_310844.2	NP_308916.1
NP_310844.2	NP_309799.1
NP_310844.2	NP_309874.1
NP_310844.2	NP_309950.1
NP_310844.2	NP_310054.2
NP_310844.2	NP_310395.1
NP_310844.2	NP_310487.1
NP_310844.2	NP_310535.2
NP_310845.1	NP_308979.1
NP_310845.1	NP_308990.1
NP_310855.2	NP_308653.1
NP_310855.2	NP_309164.1
NP_310865.1	NP_308979.1
NP_310865.1	NP_308990.1
NP_310866.1	NP_308979.1
NP_310866.1	NP_308990.1
NP_310874.1	NP_308979.1
NP_310874.1	NP_308990.1
NP_310885.1	NP_308979.1
NP_310885.1	NP_308990.1
NP_310892.2	NP_308653.1
NP_310892.2	NP_309164.1
NP_310892.2	NP_310855.2
NP_310894.1	NP_309166.1
NP_310909.1	NP_308542.1
NP_310909.1	NP_308543.1
NP_310909.1	NP_308567.1
NP_310909.1	NP_308571.1
NP_310909.1	NP_308637.1
NP_310909.1	NP_308639.1
NP_310909.1	NP_308640.1
NP_310909.1	NP_308900.1
NP_310909.1	NP_308991.2
NP_310909.1	NP_309890.1
NP_310909.1	NP_309891.1
NP_310909.1	NP_309892.1
NP_310909.1	NP_310380.2
NP_310910.1	NP_308543.1
NP_310910.1	NP_308567.1
NP_310910.1	NP_308571.1
NP_310910.1	NP_308637.1
NP_310910.1	NP_308639.1
NP_310910.1	NP_308900.1
NP_310910.1	NP_308991.2
NP_310910.1	NP_309890.1
NP_310910.1	NP_309892.1
NP_310910.1	NP_310380.2
NP_310910.1	NP_310909.1
NP_310911.1	NP_308543.1
NP_310911.1	NP_308567.1
NP_310911.1	NP_308571.1
NP_310911.1	NP_308637.1
NP_310911.1	NP_308639.1
NP_310911.1	NP_308900.1
NP_310911.1	NP_308991.2
NP_310911.1	NP_309890.1
NP_310911.1	NP_309892.1
NP_310911.1	NP_310380.2
NP_310911.1	NP_310909.1
NP_310913.1	NP_308636.1
NP_310913.1	NP_309628.1
NP_310923.1	NP_308968.1
NP_310923.1	NP_310471.1
NP_310927.2	NP_310151.1
NP_310931.1	NP_310496.1
NP_310941.1	NP_308453.1
NP_310941.1	NP_308697.1
NP_310941.1	NP_310158.1
NP_310944.1	NP_308453.1
NP_310944.1	NP_308697.1
NP_310944.1	NP_310158.1
NP_310964.1	NP_308385.1
NP_310964.1	NP_309732.2
NP_310964.1	NP_309904.1
NP_310964.1	NP_310048.1
NP_310964.1	NP_310075.1
NP_310964.1	NP_310159.1
NP_310964.1	NP_310479.1
NP_310964.1	NP_310530.1
NP_310964.1	NP_310569.2
NP_311000.1	NP_309232.1
NP_311001.1	NP_309233.1
NP_311001.1	NP_311000.1
NP_311042.1	NP_308098.1
NP_311042.1	NP_308227.1
NP_311042.1	NP_308441.1
NP_311042.1	NP_308448.1
NP_311042.1	NP_308719.1
NP_311042.1	NP_308720.1
NP_311042.1	NP_308819.1
NP_311042.1	NP_308915.1
NP_311042.1	NP_308937.1
NP_311042.1	NP_308938.1
NP_311042.1	NP_308963.1
NP_311042.1	NP_308964.1
NP_311042.1	NP_308971.1
NP_311042.1	NP_308972.1
NP_311042.1	NP_309044.1
NP_311042.1	NP_309527.1
NP_311042.1	NP_309597.1
NP_311042.1	NP_309771.1
NP_311042.1	NP_309772.1
NP_311042.1	NP_309896.1
NP_311042.1	NP_309897.1
NP_311042.1	NP_309917.1
NP_311042.1	NP_309918.1
NP_311042.1	NP_310073.1
NP_311042.1	NP_310074.1
NP_311042.1	NP_310116.1
NP_311042.1	NP_310117.1
NP_311042.1	NP_310488.2
NP_311042.1	NP_310683.1
NP_311044.1	NP_308098.1
NP_311044.1	NP_308227.1
NP_311044.1	NP_308441.1
NP_311044.1	NP_308448.1
NP_311044.1	NP_308719.1
NP_311044.1	NP_308720.1
NP_311044.1	NP_308819.1
NP_311044.1	NP_308915.1
NP_311044.1	NP_308937.1
NP_311044.1	NP_308938.1
NP_311044.1	NP_308963.1
NP_311044.1	NP_308964.1
NP_311044.1	NP_308971.1
NP_311044.1	NP_308972.1
NP_311044.1	NP_309044.1
NP_311044.1	NP_309527.1
NP_311044.1	NP_309597.1
NP_311044.1	NP_309771.1
NP_311044.1	NP_309772.1
NP_311044.1	NP_309896.1
NP_311044.1	NP_309897.1
NP_311044.1	NP_309917.1
NP_311044.1	NP_309918.1
NP_311044.1	NP_310073.1
NP_311044.1	NP_310074.1
NP_311044.1	NP_310116.1
NP_311044.1	NP_310117.1
NP_311044.1	NP_310488.2
NP_311044.1	NP_310683.1
NP_311044.1	NP_311042.1
NP_311048.1	NP_308046.1
NP_311048.1	NP_308051.1
NP_311048.1	NP_308166.1
NP_311048.1	NP_308167.1
NP_311048.1	NP_308168.1
NP_311048.1	NP_308169.1
NP_311048.1	NP_308172.1
NP_311048.1	NP_308619.2
NP_311048.1	NP_308622.1
NP_311048.1	NP_308623.1
NP_311048.1	NP_308768.1
NP_311048.1	NP_308771.1
NP_311048.1	NP_309048.1
NP_311048.1	NP_309052.1
NP_311048.1	NP_309053.1
NP_311048.1	NP_309054.1
NP_311048.1	NP_309304.1
NP_311048.1	NP_309307.1
NP_311048.1	NP_309449.1
NP_311048.1	NP_310134.1
NP_311048.1	NP_310135.1
NP_311048.1	NP_310136.1
NP_311048.1	NP_310140.1
NP_311048.1	NP_310941.1
NP_311048.1	NP_310944.1
NP_311052.2	NP_308542.1
NP_311052.2	NP_308543.1
NP_311052.2	NP_308567.1
NP_311052.2	NP_308571.1
NP_311052.2	NP_308637.1
NP_311052.2	NP_308639.1
NP_311052.2	NP_308640.1
NP_311052.2	NP_308900.1
NP_311052.2	NP_308991.2
NP_311052.2	NP_309890.1
NP_311052.2	NP_309891.1
NP_311052.2	NP_309892.1
NP_311052.2	NP_310380.2
NP_311052.2	NP_310909.1
NP_311052.2	NP_310910.1
NP_311052.2	NP_310911.1
NP_311059.2	NP_308694.2
NP_311059.2	NP_308721.1
NP_311059.2	NP_308818.1
NP_311059.2	NP_308823.2
NP_311059.2	NP_308916.1
NP_311059.2	NP_309799.1
NP_311059.2	NP_309874.1
NP_311059.2	NP_309950.1
NP_311059.2	NP_310054.2
NP_311059.2	NP_310395.1
NP_311059.2	NP_310487.1
NP_311059.2	NP_310535.2
NP_311059.2	NP_310844.2
NP_311065.1	NP_308773.1
NP_311065.1	NP_308774.1
NP_311065.1	NP_308775.1
NP_311073.1	NP_308474.1
NP_311073.1	NP_308636.1
NP_311073.1	NP_310734.1
NP_311076.1	NP_308694.2
NP_311076.1	NP_308721.1
NP_311076.1	NP_308818.1
NP_311076.1	NP_308823.2
NP_311076.1	NP_308916.1
NP_311076.1	NP_309799.1
NP_311076.1	NP_309874.1
NP_311076.1	NP_309950.1
NP_311076.1	NP_310054.2
NP_311076.1	NP_310395.1
NP_311076.1	NP_310487.1
NP_311076.1	NP_310535.2
NP_311076.1	NP_310844.2
NP_311076.1	NP_311059.2
NP_311088.1	NP_308736.1
NP_311097.1	NP_308098.1
NP_311097.1	NP_308227.1
NP_311097.1	NP_308441.1
NP_311097.1	NP_308448.1
NP_311097.1	NP_308719.1
NP_311097.1	NP_308720.1
NP_311097.1	NP_308819.1
NP_311097.1	NP_308915.1
NP_311097.1	NP_308937.1
NP_311097.1	NP_308938.1
NP_311097.1	NP_308963.1
NP_311097.1	NP_308964.1
NP_311097.1	NP_308971.1
NP_311097.1	NP_308972.1
NP_311097.1	NP_309044.1
NP_311097.1	NP_309527.1
NP_311097.1	NP_309597.1
NP_311097.1	NP_309771.1
NP_311097.1	NP_309772.1
NP_311097.1	NP_309896.1
NP_311097.1	NP_309897.1
NP_311097.1	NP_309917.1
NP_311097.1	NP_309918.1
NP_311097.1	NP_310073.1
NP_311097.1	NP_310074.1
NP_311097.1	NP_310116.1
NP_311097.1	NP_310117.1
NP_311097.1	NP_310488.2
NP_311097.1	NP_310683.1
NP_311097.1	NP_311042.1
NP_311097.1	NP_311044.1
NP_311098.1	NP_308098.1
NP_311098.1	NP_308227.1
NP_311098.1	NP_308441.1
NP_311098.1	NP_308448.1
NP_311098.1	NP_308719.1
NP_311098.1	NP_308720.1
NP_311098.1	NP_308819.1
NP_311098.1	NP_308915.1
NP_311098.1	NP_308937.1
NP_311098.1	NP_308938.1
NP_311098.1	NP_308963.1
NP_311098.1	NP_308964.1
NP_311098.1	NP_308971.1
NP_311098.1	NP_308972.1
NP_311098.1	NP_309044.1
NP_311098.1	NP_309527.1
NP_311098.1	NP_309597.1
NP_311098.1	NP_309771.1
NP_311098.1	NP_309772.1
NP_311098.1	NP_309896.1
NP_311098.1	NP_309897.1
NP_311098.1	NP_309917.1
NP_311098.1	NP_309918.1
NP_311098.1	NP_310073.1
NP_311098.1	NP_310074.1
NP_311098.1	NP_310116.1
NP_311098.1	NP_310117.1
NP_311098.1	NP_310488.2
NP_311098.1	NP_310683.1
NP_311098.1	NP_311042.1
NP_311098.1	NP_311044.1
NP_311098.1	NP_311097.1
NP_311109.1	NP_308351.1
NP_311109.1	NP_308390.1
NP_311109.1	NP_308445.1
NP_311109.1	NP_308624.1
NP_311109.1	NP_309444.1
NP_311109.1	NP_309753.1
NP_311109.1	NP_310679.1
NP_311109.1	NP_310681.1
NP_311109.1	NP_310717.1
NP_311123.1	NP_308507.1
NP_311133.1	NP_308351.1
NP_311133.1	NP_308390.1
NP_311133.1	NP_308445.1
NP_311133.1	NP_308624.1
NP_311133.1	NP_309444.1
NP_311133.1	NP_309753.1
NP_311133.1	NP_310679.1
NP_311133.1	NP_310681.1
NP_311133.1	NP_310717.1
NP_311133.1	NP_311109.1
NP_311137.1	NP_308046.1
NP_311137.1	NP_308051.1
NP_311137.1	NP_308166.1
NP_311137.1	NP_308167.1
NP_311137.1	NP_308168.1
NP_311137.1	NP_308169.1
NP_311137.1	NP_308172.1
NP_311137.1	NP_308619.2
NP_311137.1	NP_308622.1
NP_311137.1	NP_308623.1
NP_311137.1	NP_308768.1
NP_311137.1	NP_308771.1
NP_311137.1	NP_309048.1
NP_311137.1	NP_309052.1
NP_311137.1	NP_309053.1
NP_311137.1	NP_309054.1
NP_311137.1	NP_309304.1
NP_311137.1	NP_309307.1
NP_311137.1	NP_309449.1
NP_311137.1	NP_310134.1
NP_311137.1	NP_310135.1
NP_311137.1	NP_310136.1
NP_311137.1	NP_310140.1
NP_311137.1	NP_310941.1
NP_311137.1	NP_310944.1
NP_311141.1	NP_308080.1
NP_311141.1	NP_308364.1
NP_311141.1	NP_310838.1
NP_311155.1	NP_308773.1
NP_311155.1	NP_308774.1
NP_311155.1	NP_308775.1
NP_311163.1	NP_308428.1
NP_311163.1	NP_308594.1
NP_311163.1	NP_310564.1
NP_311165.2	NP_308207.1
NP_311177.1	NP_308066.1
NP_311177.1	NP_308518.1
NP_311177.1	NP_308519.1
NP_311177.1	NP_308995.1
NP_311178.1	NP_308474.1
NP_311178.1	NP_308636.1
NP_311178.1	NP_310734.1
NP_311180.2	NP_309861.1
NP_311183.1	NP_308235.1
NP_311183.1	NP_308427.1
NP_311183.1	NP_309023.2
NP_311183.1	NP_309037.1
NP_311210.1	NP_308164.1
NP_311218.1	NP_308098.1
NP_311218.1	NP_308227.1
NP_311218.1	NP_308441.1
NP_311218.1	NP_308448.1
NP_311218.1	NP_308719.1
NP_311218.1	NP_308720.1
NP_311218.1	NP_308819.1
NP_311218.1	NP_308915.1
NP_311218.1	NP_308937.1
NP_311218.1	NP_308938.1
NP_311218.1	NP_308963.1
NP_311218.1	NP_308964.1
NP_311218.1	NP_308971.1
NP_311218.1	NP_308972.1
NP_311218.1	NP_309044.1
NP_311218.1	NP_309527.1
NP_311218.1	NP_309597.1
NP_311218.1	NP_309771.1
NP_311218.1	NP_309772.1
NP_311218.1	NP_309896.1
NP_311218.1	NP_309897.1
NP_311218.1	NP_309917.1
NP_311218.1	NP_309918.1
NP_311218.1	NP_310073.1
NP_311218.1	NP_310074.1
NP_311218.1	NP_310116.1
NP_311218.1	NP_310117.1
NP_311218.1	NP_310488.2
NP_311218.1	NP_310683.1
NP_311218.1	NP_311042.1
NP_311218.1	NP_311044.1
NP_311218.1	NP_311097.1
NP_311218.1	NP_311098.1
NP_311219.1	NP_308098.1
NP_311219.1	NP_308227.1
NP_311219.1	NP_308441.1
NP_311219.1	NP_308448.1
NP_311219.1	NP_308719.1
NP_311219.1	NP_308720.1
NP_311219.1	NP_308819.1
NP_311219.1	NP_308915.1
NP_311219.1	NP_308937.1
NP_311219.1	NP_308938.1
NP_311219.1	NP_308963.1
NP_311219.1	NP_308964.1
NP_311219.1	NP_308971.1
NP_311219.1	NP_308972.1
NP_311219.1	NP_309044.1
NP_311219.1	NP_309527.1
NP_311219.1	NP_309597.1
NP_311219.1	NP_309771.1
NP_311219.1	NP_309772.1
NP_311219.1	NP_309896.1
NP_311219.1	NP_309897.1
NP_311219.1	NP_309917.1
NP_311219.1	NP_309918.1
NP_311219.1	NP_310073.1
NP_311219.1	NP_310074.1
NP_311219.1	NP_310116.1
NP_311219.1	NP_310117.1
NP_311219.1	NP_310488.2
NP_311219.1	NP_310683.1
NP_311219.1	NP_311042.1
NP_311219.1	NP_311044.1
NP_311219.1	NP_311097.1
NP_311219.1	NP_311098.1
NP_311219.1	NP_311218.1
NP_311220.1	NP_308694.2
NP_311220.1	NP_308721.1
NP_311220.1	NP_308818.1
NP_311220.1	NP_308823.2
NP_311220.1	NP_308916.1
NP_311220.1	NP_309799.1
NP_311220.1	NP_309874.1
NP_311220.1	NP_309950.1
NP_311220.1	NP_310054.2
NP_311220.1	NP_310395.1
NP_311220.1	NP_310487.1
NP_311220.1	NP_310535.2
NP_311220.1	NP_310844.2
NP_311220.1	NP_311059.2
NP_311220.1	NP_311076.1
NP_311225.1	NP_308115.1
NP_311225.1	NP_308120.1
NP_311225.1	NP_308124.1
NP_311225.1	NP_308180.1
NP_311225.1	NP_308698.1
NP_311225.1	NP_308699.1
NP_311225.1	NP_308700.1
NP_311227.1	NP_308214.1
NP_311234.1	NP_308652.1
NP_311234.1	NP_308661.1
NP_311234.1	NP_309314.2
NP_311234.1	NP_309499.1
NP_311244.1	NP_308453.1
NP_311244.1	NP_308697.1
NP_311244.1	NP_310158.1
NP_311244.1	NP_311048.1
NP_311244.1	NP_311137.1
NP_311245.1	NP_308453.1
NP_311245.1	NP_308697.1
NP_311245.1	NP_310158.1
NP_311245.1	NP_311048.1
NP_311245.1	NP_311137.1
NP_311246.1	NP_308453.1
NP_311246.1	NP_308697.1
NP_311246.1	NP_310158.1
NP_311246.1	NP_311048.1
NP_311246.1	NP_311137.1
NP_311249.1	NP_308453.1
NP_311249.1	NP_308697.1
NP_311249.1	NP_310158.1
NP_311249.1	NP_311048.1
NP_311249.1	NP_311137.1
NP_311252.1	NP_311251.1
NP_311268.1	NP_308736.1
NP_311274.1	NP_308542.1
NP_311274.1	NP_308543.1
NP_311274.1	NP_308567.1
NP_311274.1	NP_308571.1
NP_311274.1	NP_308637.1
NP_311274.1	NP_308639.1
NP_311274.1	NP_308640.1
NP_311274.1	NP_308900.1
NP_311274.1	NP_308991.2
NP_311274.1	NP_309890.1
NP_311274.1	NP_309891.1
NP_311274.1	NP_309892.1
NP_311274.1	NP_310380.2
NP_311274.1	NP_310909.1
NP_311274.1	NP_310910.1
NP_311274.1	NP_310911.1
NP_311274.1	NP_311052.2
NP_311275.1	NP_308351.1
NP_311275.1	NP_308390.1
NP_311275.1	NP_308445.1
NP_311275.1	NP_308624.1
NP_311275.1	NP_309444.1
NP_311275.1	NP_309753.1
NP_311275.1	NP_310679.1
NP_311275.1	NP_310681.1
NP_311275.1	NP_310717.1
NP_311275.1	NP_311109.1
NP_311275.1	NP_311133.1
NP_311287.1	NP_308385.1
NP_311287.1	NP_309732.2
NP_311287.1	NP_309904.1
NP_311287.1	NP_310048.1
NP_311287.1	NP_310075.1
NP_311287.1	NP_310159.1
NP_311287.1	NP_310479.1
NP_311287.1	NP_310530.1
NP_311287.1	NP_310569.2
NP_311287.1	NP_310964.1
NP_311290.1	NP_308145.1
NP_311290.1	NP_308501.1
NP_311290.1	NP_310027.1
NP_311305.1	NP_309558.1
NP_311305.1	NP_309810.1
NP_311305.1	NP_309990.1
NP_311305.1	NP_310214.1
NP_311305.1	NP_310287.1
NP_311305.1	NP_310769.1
NP_311310.1	NP_309961.1
NP_311310.1	NP_310243.1
NP_311311.1	NP_308126.1
NP_311314.1	NP_308736.1
NP_311315.1	NP_308145.1
NP_311315.1	NP_308501.1
NP_311315.1	NP_310027.1
NP_311316.1	NP_308094.1
NP_311316.1	NP_308423.1
NP_311316.1	NP_308736.1
NP_311316.1	NP_309506.1
NP_311316.1	NP_310145.2
NP_311316.1	NP_311088.1
NP_311316.1	NP_311268.1
NP_311316.1	NP_311314.1
NP_311321.2	NP_308098.1
NP_311321.2	NP_308227.1
NP_311321.2	NP_308441.1
NP_311321.2	NP_308448.1
NP_311321.2	NP_308719.1
NP_311321.2	NP_308720.1
NP_311321.2	NP_308819.1
NP_311321.2	NP_308915.1
NP_311321.2	NP_308937.1
NP_311321.2	NP_308938.1
NP_311321.2	NP_308963.1
NP_311321.2	NP_308964.1
NP_311321.2	NP_308971.1
NP_311321.2	NP_308972.1
NP_311321.2	NP_309044.1
NP_311321.2	NP_309527.1
NP_311321.2	NP_309597.1
NP_311321.2	NP_309771.1
NP_311321.2	NP_309772.1
NP_311321.2	NP_309896.1
NP_311321.2	NP_309897.1
NP_311321.2	NP_309917.1
NP_311321.2	NP_309918.1
NP_311321.2	NP_310073.1
NP_311321.2	NP_310074.1
NP_311321.2	NP_310116.1
NP_311321.2	NP_310117.1
NP_311321.2	NP_310488.2
NP_311321.2	NP_310683.1
NP_311321.2	NP_311042.1
NP_311321.2	NP_311044.1
NP_311321.2	NP_311097.1
NP_311321.2	NP_311098.1
NP_311321.2	NP_311218.1
NP_311321.2	NP_311219.1
NP_311322.1	NP_308098.1
NP_311322.1	NP_308227.1
NP_311322.1	NP_308441.1
NP_311322.1	NP_308448.1
NP_311322.1	NP_308719.1
NP_311322.1	NP_308720.1
NP_311322.1	NP_308819.1
NP_311322.1	NP_308915.1
NP_311322.1	NP_308937.1
NP_311322.1	NP_308938.1
NP_311322.1	NP_308963.1
NP_311322.1	NP_308964.1
NP_311322.1	NP_308971.1
NP_311322.1	NP_308972.1
NP_311322.1	NP_309044.1
NP_311322.1	NP_309527.1
NP_311322.1	NP_309597.1
NP_311322.1	NP_309771.1
NP_311322.1	NP_309772.1
NP_311322.1	NP_309896.1
NP_311322.1	NP_309897.1
NP_311322.1	NP_309917.1
NP_311322.1	NP_309918.1
NP_311322.1	NP_310073.1
NP_311322.1	NP_310074.1
NP_311322.1	NP_310116.1
NP_311322.1	NP_310117.1
NP_311322.1	NP_310488.2
NP_311322.1	NP_310683.1
NP_311322.1	NP_311042.1
NP_311322.1	NP_311044.1
NP_311322.1	NP_311097.1
NP_311322.1	NP_311098.1
NP_311322.1	NP_311218.1
NP_311322.1	NP_311219.1
NP_311322.1	NP_311321.2
NP_311325.1	NP_310590.1
NP_311352.1	NP_310110.1
NP_311353.1	NP_308035.1
NP_311353.1	NP_308930.2
NP_311354.1	NP_309002.1
NP_311354.1	NP_310436.1
NP_311354.1	NP_311290.1
NP_311354.1	NP_311315.1
NP_311359.1	NP_308543.1
NP_311359.1	NP_308567.1
NP_311359.1	NP_308571.1
NP_311359.1	NP_308637.1
NP_311359.1	NP_308639.1
NP_311359.1	NP_308900.1
NP_311359.1	NP_308991.2
NP_311359.1	NP_309890.1
NP_311359.1	NP_309892.1
NP_311359.1	NP_310380.2
NP_311359.1	NP_310909.1
NP_311359.1	NP_311052.2
NP_311359.1	NP_311274.1
NP_311362.1	NP_308474.1
NP_311362.1	NP_308636.1
NP_311362.1	NP_310734.1
NP_311380.2	NP_308385.1
NP_311380.2	NP_309732.2
NP_311380.2	NP_309904.1
NP_311380.2	NP_310048.1
NP_311380.2	NP_310075.1
NP_311380.2	NP_310159.1
NP_311380.2	NP_310479.1
NP_311380.2	NP_310530.1
NP_311380.2	NP_310569.2
NP_311380.2	NP_310964.1
NP_311380.2	NP_311287.1
NP_311383.1	NP_309742.1
NP_311383.1	NP_310426.1
NP_311412.1	NP_308120.1
NP_311412.1	NP_308124.1
NP_311412.1	NP_308125.1
NP_311412.1	NP_308698.1
NP_311412.1	NP_308699.1
NP_311412.1	NP_311225.1
NP_311422.1	NP_311419.1
NP_311422.1	NP_311420.1
NP_311423.2	NP_310696.1
NP_311423.2	NP_310841.1
NP_311423.2	NP_311422.1
NP_311425.1	NP_308089.1
NP_311425.1	NP_308894.1
NP_311425.1	NP_309059.1
NP_311425.1	NP_309451.1
NP_311425.1	NP_309491.1
NP_311425.1	NP_309634.1
NP_311425.1	NP_309776.1
NP_311425.1	NP_309868.1
NP_311425.1	NP_309954.1
NP_311425.1	NP_311102.1
NP_311425.1	NP_311390.1
NP_311427.2	NP_308474.1
NP_311427.2	NP_308636.1
NP_311427.2	NP_310734.1
NP_311429.1	NP_308736.1
NP_311429.1	NP_311316.1
NP_311446.1	NP_308531.1
NP_311454.1	NP_310590.1
NP_311454.1	NP_311325.1
NP_311458.1	NP_308552.1
NP_311458.1	NP_309614.1
NP_311460.1	NP_309886.1
NP_311470.2	NP_308694.2
NP_311470.2	NP_308721.1
NP_311470.2	NP_308818.1
NP_311470.2	NP_308823.2
NP_311470.2	NP_308916.1
NP_311470.2	NP_309799.1
NP_311470.2	NP_309874.1
NP_311470.2	NP_309950.1
NP_311470.2	NP_310054.2
NP_311470.2	NP_310395.1
NP_311470.2	NP_310487.1
NP_311470.2	NP_310535.2
NP_311470.2	NP_310844.2
NP_311470.2	NP_311059.2
NP_311470.2	NP_311076.1
NP_311470.2	NP_311220.1
NP_311472.1	NP_309013.1
NP_311474.1	NP_308089.1
NP_311474.1	NP_308894.1
NP_311474.1	NP_309059.1
NP_311474.1	NP_309451.1
NP_311474.1	NP_309491.1
NP_311474.1	NP_309634.1
NP_311474.1	NP_309776.1
NP_311474.1	NP_309868.1
NP_311474.1	NP_309954.1
NP_311474.1	NP_311102.1
NP_311474.1	NP_311390.1
NP_311479.2	NP_311425.1
NP_311479.2	NP_311474.1
NP_311484.1	NP_311425.1
NP_311484.1	NP_311474.1
NP_311495.1	NP_308802.1
NP_311496.1	NP_308737.1
NP_311505.1	NP_310066.1
NP_311505.1	NP_310916.1
NP_311523.1	NP_311305.1
NP_311549.1	NP_310530.1
NP_311549.1	NP_310569.2
NP_311549.1	NP_310964.1
NP_311549.1	NP_311287.1
NP_311549.1	NP_311380.2
NP_311550.1	NP_309742.1
NP_311552.2	NP_308144.1
NP_311552.2	NP_310081.2
NP_311552.2	NP_310176.1
NP_311557.1	NP_309766.1
NP_311568.1	NP_308098.1
NP_311568.1	NP_308227.1
NP_311568.1	NP_308441.1
NP_311568.1	NP_308448.1
NP_311568.1	NP_308719.1
NP_311568.1	NP_308720.1
NP_311568.1	NP_308819.1
NP_311568.1	NP_308915.1
NP_311568.1	NP_308937.1
NP_311568.1	NP_308938.1
NP_311568.1	NP_308963.1
NP_311568.1	NP_308964.1
NP_311568.1	NP_308971.1
NP_311568.1	NP_308972.1
NP_311568.1	NP_309044.1
NP_311568.1	NP_309527.1
NP_311568.1	NP_309597.1
NP_311568.1	NP_309771.1
NP_311568.1	NP_309772.1
NP_311568.1	NP_309896.1
NP_311568.1	NP_309897.1
NP_311568.1	NP_309917.1
NP_311568.1	NP_309918.1
NP_311568.1	NP_310073.1
NP_311568.1	NP_310074.1
NP_311568.1	NP_310116.1
NP_311568.1	NP_310117.1
NP_311568.1	NP_310488.2
NP_311568.1	NP_310683.1
NP_311568.1	NP_311042.1
NP_311568.1	NP_311044.1
NP_311568.1	NP_311097.1
NP_311568.1	NP_311098.1
NP_311568.1	NP_311218.1
NP_311568.1	NP_311219.1
NP_311568.1	NP_311321.2
NP_311568.1	NP_311322.1
NP_311573.1	NP_308733.1
NP_311573.1	NP_310164.2
NP_311573.1	NP_310378.1
NP_311574.1	NP_308542.1
NP_311574.1	NP_308543.1
NP_311574.1	NP_308567.1
NP_311574.1	NP_308571.1
NP_311574.1	NP_308637.1
NP_311574.1	NP_308639.1
NP_311574.1	NP_308640.1
NP_311574.1	NP_308900.1
NP_311574.1	NP_308991.2
NP_311574.1	NP_309890.1
NP_311574.1	NP_309891.1
NP_311574.1	NP_309892.1
NP_311574.1	NP_310380.2
NP_311574.1	NP_310909.1
NP_311574.1	NP_310910.1
NP_311574.1	NP_310911.1
NP_311574.1	NP_311052.2
NP_311574.1	NP_311274.1
NP_311574.1	NP_311359.1
NP_311576.1	NP_308041.1
NP_311592.1	NP_308385.1
NP_311592.1	NP_309732.2
NP_311592.1	NP_309904.1
NP_311592.1	NP_310048.1
NP_311592.1	NP_310075.1
NP_311592.1	NP_310159.1
NP_311592.1	NP_310479.1
NP_311592.1	NP_310530.1
NP_311592.1	NP_310569.2
NP_311592.1	NP_310964.1
NP_311592.1	NP_311287.1
NP_311592.1	NP_311380.2
NP_311592.1	NP_311549.1
NP_311593.1	NP_308235.1
NP_311593.1	NP_308427.1
NP_311593.1	NP_309023.2
NP_311593.1	NP_309037.1
NP_311593.1	NP_311183.1
NP_311612.1	NP_311611.1
NP_311614.1	NP_308385.1
NP_311614.1	NP_309732.2
NP_311614.1	NP_309904.1
NP_311614.1	NP_310048.1
NP_311614.1	NP_310075.1
NP_311614.1	NP_310159.1
NP_311614.1	NP_310479.1
NP_311614.1	NP_310530.1
NP_311614.1	NP_310569.2
NP_311614.1	NP_310964.1
NP_311614.1	NP_311287.1
NP_311614.1	NP_311380.2
NP_311614.1	NP_311549.1
NP_311614.1	NP_311592.1
NP_311621.1	NP_308733.1
NP_311621.1	NP_310164.2
NP_311621.1	NP_310378.1
NP_311621.1	NP_311573.1
NP_311653.1	NP_308072.1
NP_311653.1	NP_310432.1
NP_311666.1	NP_309931.2
NP_311668.1	NP_311459.1
NP_311674.1	NP_309931.2
NP_311674.1	NP_311666.1
NP_311678.1	NP_311425.1
NP_311678.1	NP_311474.1
NP_311681.1	NP_311072.1
NP_311695.1	NP_308694.2
NP_311695.1	NP_308721.1
NP_311695.1	NP_308818.1
NP_311695.1	NP_308823.2
NP_311695.1	NP_308916.1
NP_311695.1	NP_309799.1
NP_311695.1	NP_309874.1
NP_311695.1	NP_309950.1
NP_311695.1	NP_310054.2
NP_311695.1	NP_310395.1
NP_311695.1	NP_310487.1
NP_311695.1	NP_310535.2
NP_311695.1	NP_310844.2
NP_311695.1	NP_311059.2
NP_311695.1	NP_311076.1
NP_311695.1	NP_311220.1
NP_311695.1	NP_311470.2
NP_311698.1	NP_310413.1
NP_311698.1	NP_310414.1
NP_311704.1	NP_311703.1
NP_311713.1	NP_308145.1
NP_311713.1	NP_308385.1
NP_311713.1	NP_308501.1
NP_311713.1	NP_309732.2
NP_311713.1	NP_309904.1
NP_311713.1	NP_310027.1
NP_311713.1	NP_310048.1
NP_311713.1	NP_310075.1
NP_311713.1	NP_310159.1
NP_311713.1	NP_310479.1
NP_311713.1	NP_310530.1
NP_311713.1	NP_310569.2
NP_311713.1	NP_310964.1
NP_311713.1	NP_311287.1
NP_311713.1	NP_311354.1
NP_311713.1	NP_311380.2
NP_311713.1	NP_311549.1
NP_311713.1	NP_311592.1
NP_311713.1	NP_311614.1
NP_311715.1	NP_308385.1
NP_311715.1	NP_309904.1
NP_311715.1	NP_310048.1
NP_311715.1	NP_310075.1
NP_311715.1	NP_310159.1
NP_311715.1	NP_310479.1
NP_311715.1	NP_311549.1
NP_311718.1	NP_308230.1
NP_311718.1	NP_308362.1
NP_311718.1	NP_308365.2
NP_311718.1	NP_308500.1
NP_311718.1	NP_310035.1
NP_311718.1	NP_310383.1
NP_311718.1	NP_310507.1
NP_311718.1	NP_310517.1
NP_311739.1	NP_308351.1
NP_311739.1	NP_308390.1
NP_311739.1	NP_308445.1
NP_311739.1	NP_308624.1
NP_311739.1	NP_309444.1
NP_311739.1	NP_309753.1
NP_311739.1	NP_310679.1
NP_311739.1	NP_310681.1
NP_311739.1	NP_310717.1
NP_311739.1	NP_311109.1
NP_311739.1	NP_311133.1
NP_311739.1	NP_311275.1
NP_311747.1	NP_308351.1
NP_311747.1	NP_308390.1
NP_311747.1	NP_308445.1
NP_311747.1	NP_308624.1
NP_311747.1	NP_309444.1
NP_311747.1	NP_309753.1
NP_311747.1	NP_310679.1
NP_311747.1	NP_310681.1
NP_311747.1	NP_310717.1
NP_311747.1	NP_311109.1
NP_311747.1	NP_311133.1
NP_311747.1	NP_311275.1
NP_311747.1	NP_311739.1
NP_311789.1	NP_311472.1
NP_311791.1	NP_308237.1
NP_311791.1	NP_309614.1
NP_311804.1	NP_309958.1
NP_311805.1	NP_308814.2
NP_311805.1	NP_310845.1
NP_311805.1	NP_310865.1
NP_311805.1	NP_310866.1
NP_311805.1	NP_310874.1
NP_311805.1	NP_310885.1
NP_311806.1	NP_308135.1
NP_311806.1	NP_311397.1
NP_311822.1	NP_308545.1
NP_311822.1	NP_308642.1
NP_311822.1	NP_308913.1
NP_311822.1	NP_309939.1
NP_311835.1	NP_308968.1
NP_311835.1	NP_310471.1
NP_311835.1	NP_310923.1
NP_311837.1	NP_309002.1
NP_311837.1	NP_310436.1
NP_311837.1	NP_311290.1
NP_311837.1	NP_311315.1
NP_311837.1	NP_311713.1
NP_311838.2	NP_309742.1
NP_311838.2	NP_310426.1
NP_311841.1	NP_308053.1
NP_311845.1	NP_308129.1
NP_311864.1	NP_310369.1
NP_311902.1	NP_311612.1
NP_311907.1	NP_308041.1
NP_311907.1	NP_308206.1
NP_311907.1	NP_308884.1
NP_311907.1	NP_310678.2
NP_311911.1	NP_308474.1
NP_311911.1	NP_308636.1
NP_311911.1	NP_310734.1
NP_311912.1	NP_308230.1
NP_311912.1	NP_308362.1
NP_311912.1	NP_308365.2
NP_311912.1	NP_308500.1
NP_311912.1	NP_310035.1
NP_311912.1	NP_310383.1
NP_311912.1	NP_310507.1
NP_311912.1	NP_310517.1
NP_311912.1	NP_311718.1
NP_311916.1	NP_308799.1
NP_311916.1	NP_308800.1
NP_311916.1	NP_308801.1
NP_311917.1	NP_308800.1
NP_311917.1	NP_308801.1
NP_311917.1	NP_311916.1
NP_311923.2	NP_308230.1
NP_311923.2	NP_308362.1
NP_311923.2	NP_308365.2
NP_311923.2	NP_308500.1
NP_311923.2	NP_310035.1
NP_311923.2	NP_310383.1
NP_311923.2	NP_310507.1
NP_311923.2	NP_310517.1
NP_311923.2	NP_311718.1
NP_311923.2	NP_311912.1
NP_311930.1	NP_309002.1
NP_311932.1	NP_311141.1
NP_311939.1	NP_310590.1
NP_311939.1	NP_311325.1
NP_311939.1	NP_311454.1
NP_311945.1	NP_311930.1
NP_311946.1	NP_308474.1
NP_311946.1	NP_308636.1
NP_311946.1	NP_310734.1
NP_311949.1	NP_309881.1
NP_311950.1	NP_308542.1
NP_311950.1	NP_308543.1
NP_311950.1	NP_308567.1
NP_311950.1	NP_308571.1
NP_311950.1	NP_308637.1
NP_311950.1	NP_308639.1
NP_311950.1	NP_308640.1
NP_311950.1	NP_308900.1
NP_311950.1	NP_308991.2
NP_311950.1	NP_309890.1
NP_311950.1	NP_309891.1
NP_311950.1	NP_309892.1
NP_311950.1	NP_310380.2
NP_311950.1	NP_310909.1
NP_311950.1	NP_310910.1
NP_311950.1	NP_310911.1
NP_311950.1	NP_311052.2
NP_311950.1	NP_311274.1
[truncated: 10,130 more rows]
