# Supplementary material for: Modularity analysis based on predicted protein-protein interactions provides new insights into pathogenicity and cellular process of Escherichia coli O157:H7
Source: Theor Biol Med Model. 2011 Dec 22;8:47. doi: 10.1186/1742-4682-8-47 (PMC3275473; doi:10.1186/1742-4682-8-47)
Supplement: Additional file 5 — Dataset of predicted modules. Data of 172 modules predicted in this study. [file 1742-4682-8-47-S5.TXT]

#1	NP_308386.2	NP_309028.1	NP_308544.1	NP_308901.1	NP_308953.1	NP_309286.1	NP_309516.2	NP_309889.1	NP_310353.1	NP_310385.1	NP_312163.1	NP_312543.2	NP_312921.1	NP_313143.1	NP_313255.2	NP_308176.1	NP_308311.1	NP_308314.1	NP_308355.1	NP_308590.2	NP_308625.1	NP_309114.1	NP_309116.1	NP_309129.1	NP_309236.1	NP_309336.1	NP_309364.1	NP_309408.1	NP_309420.1	NP_309539.1	NP_309592.1	NP_309685.1	NP_309692.1	NP_309717.1	NP_309847.1	NP_309946.1	NP_310131.1	NP_310165.1	NP_310218.1	NP_310230.1	NP_310247.1	NP_310249.1	NP_310771.1	NP_310816.1	NP_310821.1	NP_311159.1	NP_311289.1	NP_311335.1	NP_311517.1	NP_311521.1	NP_311761.1	NP_311873.1	NP_311886.1	NP_311890.1	NP_311921.2	NP_312051.1	NP_312224.2	NP_312422.1	NP_312423.1	NP_312479.1	NP_312562.1	NP_312572.1	NP_052621.1	NP_052638.1	NP_312910.1	NP_313019.1	NP_313071.1	NP_313125.1	NP_313270.1	NP_313276.1
#2	NP_308098.1	NP_308227.1	NP_308441.1	NP_308448.1	NP_308719.1	NP_308720.1	NP_308819.1	NP_308915.1	NP_308937.1	NP_308938.1	NP_308963.1	NP_308964.1	NP_308971.1	NP_308972.1	NP_309044.1	NP_309527.1	NP_309597.1	NP_309771.1	NP_309772.1	NP_309896.1	NP_309897.1	NP_309917.1	NP_309918.1	NP_310073.1	NP_310074.1	NP_310116.1	NP_310117.1	NP_310488.2	NP_310683.1	NP_311042.1	NP_311044.1	NP_311097.1	NP_311098.1	NP_311218.1	NP_311219.1	NP_311321.2	NP_311322.1	NP_311568.1	NP_312169.2	NP_312170.1	NP_312323.2	NP_312324.1	NP_312325.1	NP_312371.1	NP_312372.1	NP_312449.1	NP_312450.1	NP_312689.1	NP_312690.1	NP_313042.1	NP_313043.1	NP_313045.1	NP_313113.1
#3	NP_308694.2	NP_308721.1	NP_308818.1	NP_308823.2	NP_308916.1	NP_309799.1	NP_309874.1	NP_309950.1	NP_310054.2	NP_310395.1	NP_310487.1	NP_310535.2	NP_310844.2	NP_311059.2	NP_311076.1	NP_311220.1	NP_311470.2	NP_311695.1	NP_312014.1	NP_312025.1	NP_312143.1	NP_312298.1	NP_312299.1	NP_312734.1	NP_312762.1	NP_312785.1	NP_308107.1	NP_308045.1	NP_308231.1	NP_308336.1	NP_308360.1	NP_308418.1	NP_308592.1	NP_308669.1	NP_308782.1	NP_308816.1	NP_309937.1	NP_310160.1	NP_310328.1	NP_310810.1	NP_310811.1	NP_311149.1	NP_311200.1	NP_311308.1	NP_311430.1	NP_311723.1	NP_311813.1	NP_311970.1	NP_312428.1	NP_312488.1	NP_312675.1	NP_312725.1	NP_312917.1
#4	NP_308051.1	NP_311048.1	NP_311137.1	NP_312106.1	NP_312469.1	NP_308166.1	NP_308453.1	NP_308697.1	NP_310158.1	NP_308167.1	NP_308168.1	NP_308169.1	NP_308172.1	NP_308046.1	NP_308619.2	NP_308622.1	NP_308623.1	NP_308768.1	NP_308771.1	NP_309048.1	NP_309052.1	NP_309053.1	NP_309054.1	NP_309304.1	NP_309307.1	NP_309449.1	NP_310134.1	NP_310135.1	NP_310136.1	NP_310140.1	NP_310941.1	NP_310944.1	NP_311244.1	NP_311245.1	NP_311246.1	NP_311249.1	NP_312047.1	NP_312053.1	NP_312453.1	NP_312454.1	NP_312458.1	NP_312692.1	NP_312693.1	NP_312697.1	NP_313300.1	NP_313301.1	NP_313304.1	NP_313305.1	NP_313306.1
#5	NP_310436.1	NP_311290.1	NP_311315.1	NP_313163.2	NP_308359.1	NP_308431.2	NP_308437.1	NP_308556.1	NP_308651.1	NP_308652.1	NP_308744.1	NP_309282.1	NP_309689.1	NP_309936.1	NP_310039.1	NP_310582.1	NP_311073.1	NP_311178.1	NP_311362.1	NP_311427.2	NP_311911.1	NP_311946.1	NP_312231.1	NP_312281.1	NP_052670.1	NP_312782.1	NP_313193.1	NP_308661.1	NP_309034.1	NP_309314.2	NP_309496.1	NP_309499.1	NP_309500.1	NP_311234.1	NP_312355.1	NP_312356.1	NP_312552.1	NP_312838.1	NP_309009.1	NP_309284.2	NP_310502.1	NP_310604.1	NP_309032.1	NP_309033.1	NP_312089.1
#6	NP_309217.1	NP_310343.1	NP_311976.1	NP_308134.1	NP_308158.1	NP_308228.1	NP_308402.1	NP_308440.1	NP_308465.1	NP_308554.1	NP_308585.1	NP_308718.1	NP_308899.2	NP_308914.1	NP_308924.1	NP_308974.1	NP_308989.1	NP_309020.1	NP_309043.1	NP_309411.1	NP_309424.1	NP_309598.1	NP_309735.1	NP_309773.1	NP_309774.1	NP_309895.1	NP_310437.1	NP_310595.1	NP_310835.1	NP_311217.1	NP_311876.1	NP_312101.1	NP_312111.1	NP_312132.1	NP_312259.1	NP_312313.1	NP_312329.1	NP_312339.1	NP_312448.1	NP_312770.1	NP_312820.1	NP_313118.1	NP_313338.2	NP_313348.1
#7	NP_310053.1	NP_310621.1	NP_310622.1	NP_310623.1	NP_311981.1	NP_313342.1	NP_310515.1	NP_310618.1	NP_310625.1	NP_310624.1	NP_309175.1	NP_311276.1	NP_312116.1	NP_309096.2	NP_309229.1	NP_309791.1	NP_310419.1	NP_310469.1	NP_310619.1	NP_944544.1	NP_311003.1	NP_311406.1	NP_311879.1	NP_312068.1	NP_312160.1	NP_312916.1	NP_313240.2	NP_311132.1	NP_308476.1	NP_308749.1	NP_309177.1	NP_309629.1	NP_309764.1	NP_310341.1	NP_310620.1	NP_310914.1	NP_310963.2	NP_311288.1	NP_311934.1	NP_312274.1	NP_312386.1	NP_312865.1	NP_313094.1	NP_313383.1
#8	NP_312072.1	NP_308174.1	NP_313175.1	NP_309489.1	NP_312146.1	NP_309931.2	NP_311666.1	NP_311674.1	NP_309954.1	NP_312070.2	NP_311966.1	NP_308689.1	NP_308993.1	NP_309171.1	NP_309172.1	NP_310560.1	NP_312468.1	NP_312545.1	NP_308902.1	NP_311469.1	NP_312740.1	NP_308805.1	NP_308996.1	NP_309021.1	NP_309040.1	NP_309665.1	NP_310198.1	NP_310224.1	NP_310603.1	NP_310947.1	NP_311090.2	NP_311580.1	NP_311933.1	NP_311983.1	NP_312203.1	NP_312220.1	NP_312276.1	NP_312554.1	NP_313155.1
#9	NP_312150.2	NP_308351.1	NP_308390.1	NP_308445.1	NP_308624.1	NP_309444.1	NP_309753.1	NP_310679.1	NP_310681.1	NP_310717.1	NP_311109.1	NP_311133.1	NP_311275.1	NP_311739.1	NP_311747.1	NP_312287.1	NP_312405.1	NP_312419.1	NP_312427.1	NP_312633.1	NP_313352.1	NP_313353.1	NP_308726.1	NP_308942.1	NP_311927.1	NP_311673.1	NP_308666.1	NP_308881.1	NP_309038.1	NP_310070.1	NP_310357.1	NP_310849.1	NP_311201.1	NP_311286.1	NP_311561.1	NP_312482.1	NP_312522.1	NP_313063.1	NP_313329.1
#10	NP_308089.1	NP_311425.1	NP_311474.1	NP_312086.1	NP_312511.1	NP_312553.1	NP_313183.1	NP_313388.1	NP_308894.1	NP_309022.1	NP_310446.1	NP_309059.1	NP_309451.1	NP_309491.1	NP_309634.1	NP_309776.1	NP_309868.1	NP_313182.2	NP_311102.1	NP_311390.1	NP_311479.2	NP_311484.1	NP_311678.1	NP_313032.1	NP_308521.1	NP_312950.1	NP_308108.2	NP_308109.1	NP_312638.1	NP_308595.1	NP_308984.1	NP_311280.1	NP_312639.1	NP_312729.1	NP_308617.2	NP_312269.1
#11	NP_308145.1	NP_308474.1	NP_308636.1	NP_310734.1	NP_308501.1	NP_309628.1	NP_310913.1	NP_312864.1	NP_310027.1	NP_311354.1	NP_311837.1	NP_313122.1	NP_313386.1	NP_311722.1	NP_309761.1	NP_311170.1	NP_311389.1	NP_312180.1	NP_308435.1	NP_308949.1	NP_309071.1	NP_309736.1	NP_310329.1	NP_310424.1	NP_310635.1	NP_310805.1	NP_311481.1	NP_311725.1	NP_311846.1	NP_312242.1	NP_312430.1	NP_312920.1	NP_313041.1	NP_313120.1	NP_313327.1
#12	NP_308298.1	NP_311398.1	NP_308316.1	NP_309082.1	NP_309187.1	NP_309326.1	NP_309528.1	NP_309601.1	NP_309636.1	NP_309784.1	NP_309840.1	NP_309956.1	NP_310644.1	NP_310800.1	NP_311040.1	NP_311258.1	NP_311538.1	NP_311539.1	NP_311793.1	NP_311870.1	NP_312561.1	NP_052628.1	NP_052636.1	NP_312768.1	NP_313269.1	NP_313280.1	NP_313298.1	NP_313299.1	NP_052665.1	NP_308709.1	NP_308712.1	NP_313087.1
#13	NP_308542.1	NP_308543.1	NP_308567.1	NP_308571.1	NP_308637.1	NP_308639.1	NP_308900.1	NP_308991.2	NP_309890.1	NP_309892.1	NP_310380.2	NP_310909.1	NP_311052.2	NP_311274.1	NP_311574.1	NP_311950.1	NP_312141.1	NP_312164.1	NP_312387.1	NP_312420.1	NP_312489.1	NP_312500.1	NP_052626.1	NP_313089.1	NP_313091.1	NP_308640.1	NP_309891.1	NP_310910.1	NP_310911.1	NP_311359.1	NP_312421.1
#14	NP_308199.1	NP_312217.1	NP_312494.1	NP_312930.1	NP_308673.1	NP_308750.1	NP_309941.1	NP_310024.2	NP_310630.1	NP_312394.1	NP_312875.1	NP_308696.1	NP_310536.1	NP_311616.1	NP_308101.1	NP_308526.1	NP_308936.1	NP_309505.1	NP_309770.1	NP_309898.1	NP_309938.2	NP_310118.1	NP_311096.2	NP_311931.1	NP_312370.1	NP_312451.1	NP_312796.1	NP_313363.1
#15	NP_309884.1	NP_310506.1	NP_313194.1	NP_308735.1	NP_311812.1	NP_308947.1	NP_310920.1	NP_311590.1	NP_311692.1	NP_312036.1	NP_312293.1	NP_312834.1	NP_308357.1	NP_308808.1	NP_312345.1	NP_309131.1	NP_309334.1	NP_309687.1	NP_309845.1	NP_310251.1	NP_310818.1	NP_311034.1	NP_311875.1	NP_311965.1	NP_312230.1	NP_312574.1	NP_312613.1	NP_309525.1
#16	NP_308220.1	NP_312936.1	NP_308290.1	NP_308450.2	NP_312044.1	NP_313367.1	NP_308780.1	NP_308781.1	NP_944578.1	NP_309743.1	NP_310151.1	NP_310927.2	NP_312831.1	NP_310350.1	NP_311646.1	NP_311790.1	NP_311979.1	NP_312076.1	NP_312197.1	NP_312199.1	NP_312933.1	NP_312935.1	NP_313205.1	NP_313360.1	NP_309076.1	NP_312074.1	NP_312200.1
#17	NP_308686.1	NP_313133.1	NP_309178.1	NP_312425.1	NP_312844.1	NP_310514.1	NP_308477.1	NP_308635.1	NP_308685.1	NP_310342.1	NP_310733.1	NP_311134.1	NP_311449.1	NP_312273.1	NP_312953.1	NP_313101.1	NP_313121.1	NP_313134.1	NP_313384.1	NP_309754.1	NP_311358.1	NP_311494.1	NP_312436.1	NP_309885.1	NP_309952.1
#18	NP_308147.1	NP_308333.1	NP_308583.1	NP_308662.1	NP_309302.2	NP_309312.1	NP_309498.1	NP_309870.1	NP_309888.1	NP_310175.1	NP_310339.1	NP_310354.1	NP_311051.1	NP_311324.2	NP_311434.1	NP_311588.1	NP_311657.2	NP_311726.1	NP_311914.1	NP_312367.1	NP_313030.1	NP_313253.1	NP_308369.1	NP_312399.1	NP_312918.1
#19	NP_308055.1	NP_308684.2	NP_312536.1	NP_312750.1	NP_308288.1	NP_309471.1	NP_310079.1	NP_310317.1	NP_311182.1	NP_311332.2	NP_311363.1	NP_311702.1	NP_312064.1	NP_312289.1	NP_312317.1	NP_312333.1	NP_312334.1	NP_312462.1	NP_312957.1	NP_313103.1	NP_313136.1	NP_313260.2	NP_313358.1
#20	NP_309180.1	NP_309439.1	NP_310324.1	NP_309006.2	NP_311226.1	NP_310105.1	NP_310320.1	NP_310321.1	NP_944537.1	NP_311122.1	NP_311194.2	NP_311411.1	NP_312847.1	NP_313088.1	NP_309179.1	NP_310609.2	NP_312463.1	NP_308162.1	NP_309758.1	NP_310096.1	NP_309757.1	NP_310097.1
#21	NP_308213.1	NP_308238.1	NP_308550.1	NP_308705.1	NP_309504.1	NP_312663.1	NP_313263.1	NP_313357.1	NP_309438.1	NP_309865.1	NP_309004.1	NP_310597.1	NP_310598.1	NP_311487.1	NP_312109.1	NP_308695.1	NP_311385.1	NP_309932.1	NP_310867.1	NP_312952.2	NP_312747.1
#22	NP_308090.1	NP_312937.1	NP_312938.1	NP_312211.1	NP_308150.1	NP_312797.1	NP_312932.1	NP_308676.1	NP_310688.1	NP_311428.1	NP_311622.1	NP_311650.1	NP_312077.1	NP_312551.1	NP_312945.1	NP_312087.2	NP_312108.1	NP_312743.1	NP_312275.1	NP_313288.1
#23	NP_309002.1	NP_311930.1	NP_311945.1	NP_308743.1	NP_308745.1	NP_309067.1	NP_309287.1	NP_309583.1	NP_944522.1	NP_944548.1	NP_311971.1	NP_312375.1	NP_312383.1	NP_052604.1	NP_052674.1	NP_052676.1	NP_312842.1	NP_312843.1	NP_312894.1
#24	NP_311713.1	NP_308385.1	NP_310530.1	NP_310569.2	NP_310964.1	NP_311287.1	NP_311380.2	NP_311592.1	NP_311614.1	NP_311715.1	NP_309732.2	NP_309904.1	NP_310048.1	NP_310075.1	NP_310159.1	NP_310479.1	NP_311549.1	NP_312491.2
#25	NP_313053.1	NP_308237.1	NP_311791.1	NP_309614.1	NP_052656.1	NP_312889.1	NP_313068.1	NP_313204.1	NP_308285.1	NP_309705.1	NP_311461.1	NP_309706.1	NP_309786.1	NP_310388.1	NP_310581.1	NP_310840.1	NP_313168.2
#26	NP_308164.1	NP_311210.1	NP_308130.1	NP_311724.1	NP_312925.1	NP_309633.1	NP_310492.1	NP_310549.1	NP_310602.1	NP_310864.1	NP_310883.1	NP_311166.1	NP_311356.1	NP_311714.1	NP_311788.1	NP_312266.1	NP_312946.1
#27	NP_308553.1	NP_308614.1	NP_312241.1	NP_313285.1	NP_311482.1	NP_308394.1	NP_308966.1	NP_309362.1	NP_309514.1	NP_309900.2	NP_310454.1	NP_312410.1	NP_312962.1	NP_312964.1	NP_310908.1	NP_310957.1	NP_312714.1
#28	NP_308185.1	NP_309742.1	NP_308879.1	NP_309019.1	NP_310426.1	NP_312174.1	NP_309906.1	NP_310481.1	NP_310566.1	NP_311383.1	NP_311550.1	NP_311838.2	NP_311982.1	NP_312237.1	NP_310695.1	NP_310842.1
#29	NP_308557.1	NP_310372.1	NP_310456.2	NP_310508.1	NP_310930.1	NP_311079.1	NP_311085.1	NP_311087.1	NP_311269.1	NP_311317.1	NP_311962.1	NP_312251.1	NP_312433.1	NP_312721.1	NP_312833.1	NP_313095.1
#30	NP_308284.1	NP_308802.1	NP_308803.1	NP_309068.1	NP_310626.1	NP_311495.1	NP_312464.1	NP_313284.1	NP_313078.1	NP_308295.1	NP_309039.1	NP_310103.1	NP_310729.1	NP_310730.1	NP_311131.1
#31	NP_311313.1	NP_312512.1	NP_311319.1	NP_308065.1	NP_308195.1	NP_308208.1	NP_308210.1	NP_308422.1	NP_308539.1	NP_310060.1	NP_310665.1	NP_310858.1	NP_310886.1	NP_310890.1	NP_312172.1
#32	NP_309779.1	NP_312407.1	NP_308181.1	NP_308650.1	NP_308910.1	NP_309387.1	NP_309507.1	NP_309720.1	NP_310082.1	NP_310127.1	NP_310819.1	NP_311074.1	NP_311944.1	NP_312924.1
#33	NP_308114.1	NP_308120.1	NP_308124.1	NP_308699.1	NP_308115.1	NP_308125.1	NP_308698.1	NP_311225.1	NP_312887.1	NP_308180.1	NP_308700.1	NP_311412.1	NP_312265.1
#34	NP_312668.1	NP_312710.1	NP_311462.1	NP_313176.1	NP_308762.1	NP_309919.1	NP_310040.1	NP_313150.1	NP_308291.1	NP_308605.1	NP_309948.1	NP_309949.2	NP_312919.1
#35	NP_308066.1	NP_308518.1	NP_308519.1	NP_308995.1	NP_311177.1	NP_308994.1	NP_311251.1	NP_311252.1	NP_312801.1	NP_308198.1	NP_310922.1	NP_311816.2
#36	NP_308094.1	NP_308736.1	NP_310145.2	NP_311316.1	NP_312878.1	NP_312903.2	NP_308423.1	NP_311088.1	NP_311268.1	NP_311314.1	NP_311429.1	NP_312112.1
#37	NP_308372.1	NP_308773.1	NP_308774.1	NP_308775.1	NP_313159.1	NP_313160.1	NP_308776.1	NP_310365.1	NP_310421.1	NP_311065.1	NP_311155.1	NP_313161.1
#38	NP_308931.1	NP_308041.1	NP_310125.1	NP_312424.1	NP_311576.1	NP_312337.1	NP_313060.1	NP_311503.1	NP_311581.1	NP_308983.1	NP_312672.2	NP_308042.1
#39	NP_309000.1	NP_312118.1	NP_311357.1	NP_311778.1	NP_311786.1	NP_312119.1	NP_308649.1	NP_309311.1	NP_311456.1	NP_312369.1	NP_312676.1	NP_311006.1
#40	NP_309908.1	NP_309909.1	NP_309910.1	NP_313185.1	NP_312817.1	NP_308411.1	NP_309907.2	NP_309929.1	NP_311447.1	NP_311769.1	NP_312292.1	NP_312954.1
#41	NP_311977.1	NP_308095.1	NP_308370.1	NP_308909.2	NP_309903.1	NP_310430.1	NP_312484.1	NP_312648.1	NP_312859.1	NP_312860.1	NP_313097.1	NP_313127.1
#42	NP_308079.1	NP_308080.1	NP_052635.1	NP_311141.1	NP_052634.1	NP_308132.1	NP_312661.1	NP_308364.1	NP_310838.1	NP_311932.1	NP_313381.1
#43	NP_308144.1	NP_310081.2	NP_310176.1	NP_311552.2	NP_312003.1	NP_312126.2	NP_312509.1	NP_312724.2	NP_313310.1	NP_313344.1	NP_312212.1
#44	NP_308230.1	NP_308362.1	NP_308365.2	NP_308500.1	NP_310035.1	NP_310383.1	NP_310507.1	NP_310517.1	NP_311718.1	NP_311912.1	NP_311923.2
#45	NP_310398.1	NP_310510.1	NP_308406.1	NP_308438.1	NP_308674.1	NP_310109.1	NP_310512.1	NP_310921.1	NP_312521.1	NP_313268.2	NP_313345.1
#46	NP_308312.1	NP_313151.1	NP_311197.1	NP_311376.1	NP_311604.1	NP_312688.1	NP_308530.1	NP_308580.1	NP_309024.1	NP_310926.1
#47	NP_308814.2	NP_308979.1	NP_308990.1	NP_311805.1	NP_310845.1	NP_310865.1	NP_310866.1	NP_310874.1	NP_310885.1	NP_312524.1
#48	NP_309013.1	NP_311472.1	NP_312871.1	NP_309599.1	NP_311361.1	NP_312021.1	NP_312907.1	NP_311772.1	NP_312913.1	NP_313242.1
#49	NP_310496.1	NP_312779.1	NP_309873.1	NP_310931.1	NP_312252.2	NP_312376.2	NP_312651.1	NP_312821.1	NP_313112.1	NP_312176.1
#50	NP_311144.1	NP_311565.1	NP_308945.2	NP_310371.1	NP_311055.1	NP_311213.1	NP_311901.2	NP_312011.1	NP_312129.1	NP_312496.1
#51	NP_308081.1	NP_312154.1	NP_308840.1	NP_310575.2	NP_311529.1	NP_311617.1	NP_310100.1	NP_310101.1	NP_310102.1	NP_313302.2
#52	NP_308053.1	NP_311841.1	NP_312665.1	NP_312210.1	NP_308215.1	NP_308748.1	NP_311868.2	NP_313126.1	NP_313140.1
#53	NP_308192.1	NP_312135.1	NP_308988.1	NP_309603.1	NP_310033.1	NP_308205.1	NP_310567.1	NP_312134.1	NP_052608.1
#54	NP_308235.1	NP_308427.1	NP_309023.2	NP_309037.1	NP_311183.1	NP_311593.1	NP_313093.1	NP_313102.1	NP_313195.1
#55	NP_308472.1	NP_312184.1	NP_309506.1	NP_312650.2	NP_313244.1	NP_309524.1	NP_310327.1	NP_311443.2	NP_312122.2
#56	NP_311142.1	NP_312207.1	NP_312699.1	NP_309454.1	NP_310870.1	NP_310872.1	NP_311628.1	NP_311777.1	NP_312807.1
#57	NP_311419.1	NP_311422.1	NP_311420.1	NP_308087.1	NP_309297.1	NP_309880.1	NP_312759.1	NP_308711.1	NP_309182.1
#58	NP_310873.1	NP_309765.1	NP_310863.1	NP_310881.1	NP_312302.1	NP_312749.1	NP_311632.1	NP_311929.1	NP_312331.1
#59	NP_308627.1	NP_311955.1	NP_311442.1	NP_312071.1	NP_312437.1	NP_313085.1	NP_308903.1	NP_310588.1	NP_313047.1
#60	NP_309558.1	NP_311305.1	NP_309810.1	NP_309990.1	NP_310214.1	NP_310287.1	NP_310769.1	NP_311523.1
#61	NP_309696.1	NP_308667.1	NP_309414.1	NP_052641.1	NP_052657.1	NP_308883.1	NP_310326.2	NP_052640.1
#62	NP_312700.1	NP_312701.1	NP_312702.1	NP_312772.1	NP_312704.1	NP_312706.1	NP_312705.1	NP_312703.1
#63	NP_309942.1	NP_312235.1	NP_308425.2	NP_310150.1	NP_310355.1	NP_310394.1	NP_312336.1	NP_312888.1
#64	NP_308524.1	NP_308663.1	NP_308798.1	NP_309780.1	NP_310420.1	NP_312361.1	NP_312777.2
#65	NP_308968.1	NP_310471.1	NP_310923.1	NP_311835.1	NP_312378.1	NP_312502.1	NP_313197.1
#66	NP_309110.1	NP_309550.1	NP_309646.1	NP_309804.1	NP_310221.1	NP_310295.1	NP_310778.1
#67	NP_309961.1	NP_310243.1	NP_311310.1	NP_312549.2	NP_308494.1	NP_311062.1	NP_311452.1
#68	NP_311792.1	NP_313144.1	NP_308582.2	NP_311111.1	NP_311475.1	NP_312741.1	NP_312810.1
#69	NP_308058.1	NP_313034.1	NP_308517.1	NP_312225.1	NP_312227.1	NP_313212.2
#70	NP_309697.1	NP_309086.1	NP_309788.1	NP_310241.1	NP_310311.1	NP_310795.1
#71	NP_308426.1	NP_308505.2	NP_310170.1	NP_310732.1	NP_312061.1	NP_312115.2
#72	NP_308516.2	NP_310390.1	NP_308956.1	NP_311563.1	NP_312515.1	NP_312096.1
#73	NP_308545.1	NP_308642.1	NP_308913.1	NP_309939.1	NP_311822.1	NP_313165.1
#74	NP_308733.1	NP_310164.2	NP_310378.1	NP_311573.1	NP_311621.1	NP_052627.1
#75	NP_308799.1	NP_308800.1	NP_308801.1	NP_311916.1	NP_052662.1	NP_311917.1
#76	NP_308812.1	NP_309473.1	NP_309921.1	NP_310359.2	NP_311996.1	NP_312316.1
#77	NP_309766.1	NP_311557.1	NP_312615.1	NP_308540.1	NP_310361.1	NP_958726.1
#78	NP_310548.1	NP_312238.1	NP_308155.1	NP_309244.1	NP_311401.1	NP_311840.1
#79	NP_311129.1	NP_308535.1	NP_308671.1	NP_309930.1	NP_311369.1	NP_309943.1
#80	NP_308071.1	NP_308072.1	NP_310432.1	NP_310431.1	NP_311653.1
#81	NP_308206.1	NP_311907.1	NP_308884.1	NP_310678.2	NP_313225.1
#82	NP_308280.1	NP_308489.1	NP_309094.1	NP_310308.1	NP_052677.1
#83	NP_308428.1	NP_308594.1	NP_310564.1	NP_311163.1	NP_312963.1
#84	NP_308429.1	NP_309958.1	NP_308727.1	NP_311804.1	NP_312657.1
#85	NP_308653.1	NP_309164.1	NP_310855.2	NP_310892.2	NP_312745.1
#86	NP_310066.1	NP_311505.1	NP_310916.1	NP_312066.1	NP_312067.1
#87	NP_310696.1	NP_311423.2	NP_310841.1	NP_312346.1	NP_312848.1
#88	NP_310707.1	NP_312588.1	NP_311757.1	NP_312587.1	NP_312595.1
#89	NP_312181.1	NP_310572.1	NP_311400.1	NP_312278.1	NP_312814.1
#90	NP_308746.1	NP_310029.1	NP_311231.1	NP_311811.1	NP_312465.1
#91	NP_308105.1	NP_312188.1	NP_312198.1	NP_312195.1
#92	NP_310452.1	NP_312189.1	NP_312190.1	NP_312208.1
#93	NP_308116.1	NP_308117.1	NP_308122.1	NP_313237.1
#94	NP_308129.1	NP_311845.1	NP_312081.1	NP_312514.1
#95	NP_308643.1	NP_308958.1	NP_309281.1	NP_310498.1
#96	NP_308692.1	NP_312793.1	NP_312794.1	NP_312795.1
#97	NP_308737.1	NP_311496.1	NP_312196.1	NP_312202.1
#98	NP_308760.1	NP_312948.1	NP_308766.1	NP_312537.1
#99	NP_308905.1	NP_309862.1	NP_313368.1	NP_944587.1
#100	NP_308930.2	NP_308035.1	NP_311353.1	NP_312902.1
#101	NP_309232.1	NP_309233.1	NP_311000.1	NP_311001.1
#102	NP_309641.1	NP_310332.1	NP_310333.1	NP_313156.1
#103	NP_310590.1	NP_311325.1	NP_311454.1	NP_311939.1
#104	NP_310954.1	NP_312715.2	NP_313170.1	NP_313171.1
#105	NP_311198.1	NP_312055.1	NP_311378.1	NP_311602.1
#106	NP_311789.1	NP_313138.1	NP_311207.1	NP_312022.1
#107	NP_313333.1	NP_313334.1	NP_313335.1	NP_311473.1
#108	NP_311583.1	NP_313374.1	NP_309466.1	NP_310966.1
#109	NP_308062.1	NP_308063.1	NP_313258.1
#110	NP_308135.1	NP_311806.1	NP_311397.1
#111	NP_308209.1	NP_309313.1	NP_312366.1
#112	NP_308528.2	NP_309001.1	NP_312712.1
#113	NP_308531.1	NP_311446.1	NP_312818.1
#114	NP_308552.1	NP_311458.1	NP_312662.1
#115	NP_309349.1	NP_309350.1	NP_309351.1
#116	NP_309501.1	NP_312731.1	NP_313178.1
#117	NP_309881.1	NP_311949.1	NP_313199.1
#118	NP_310037.2	NP_310491.1	NP_310677.1
#119	NP_310369.1	NP_311864.1	NP_309704.1
#120	NP_310413.1	NP_310414.1	NP_311698.1
#121	NP_310415.1	NP_310416.1	NP_310417.2
#122	NP_310450.1	NP_312092.1	NP_312131.1
#123	NP_310467.1	NP_312649.1	NP_313128.1
#124	NP_310543.1	NP_311974.1	NP_311595.1
#125	NP_311416.2	NP_312966.1	NP_313264.1
#126	NP_311611.1	NP_311612.1	NP_311902.1
#127	NP_312091.1	NP_312205.1	NP_312193.1
#128	NP_312209.1	NP_312539.1	NP_313206.1
#129	NP_310313.1	NP_311809.2	NP_311407.1
#130	NP_311464.1	NP_311466.1	NP_311465.1
#131	NP_310126.1	NP_311705.1	NP_312434.1
#132	NP_308778.1	NP_308779.1	NP_308146.1
#133	NP_310900.1	NP_312233.1	NP_312928.1
#134	NP_309886.1	NP_311460.1
#135	NP_308126.1	NP_311311.1
#136	NP_308140.1	NP_309721.1
#137	NP_308207.1	NP_311165.2
#138	NP_308214.1	NP_311227.1
#139	NP_308413.1	NP_308772.1
#140	NP_308496.1	NP_312213.1
#141	NP_308507.1	NP_311123.1
#142	NP_308520.1	NP_309069.1
#143	NP_308725.1	NP_309293.1
#144	NP_308734.1	NP_312042.1
#145	NP_308880.1	NP_312940.1
#146	NP_308932.1	NP_312868.1
#147	NP_309045.1	NP_309285.2
#148	NP_309166.1	NP_310894.1
#149	NP_309400.1	NP_958727.1
#150	NP_309492.1	NP_312147.1
#151	NP_309494.1	NP_312186.1
#152	NP_309600.2	NP_310468.1
#153	NP_309861.1	NP_311180.2
#154	NP_309901.2	NP_312819.1
#155	NP_310110.1	NP_311352.1
#156	NP_310447.1	NP_310448.1
#157	NP_310631.1	NP_310632.1
#158	NP_311072.1	NP_311681.1
#159	NP_311208.1	NP_313247.1
#160	NP_311459.1	NP_311668.1
#161	NP_311500.1	NP_312340.1
#162	NP_311555.1	NP_312400.1
#163	NP_311703.1	NP_311704.1
#164	NP_311919.1	NP_312895.1
#165	NP_312654.1	NP_312653.1
#166	NP_312538.1	NP_312934.1
#167	NP_312896.1	NP_308029.1
#168	NP_312192.1	NP_312931.1
#169	NP_308807.1	NP_312867.1
#170	NP_311145.1	NP_311566.1
#171	NP_312885.1	NP_312886.1
#172	NP_309523.1	NP_310375.2
